# Supplementary material for: 3,3′-Bis(3,4,5-trimethoxy­benzo­yl)-1,1′-(o-phenyl­ene)dithio­urea ethanol solvate
Source: Acta Crystallogr Sect E Struct Rep Online. 2008 Jul 31;64(Pt 8):o1632–3. doi: 10.1107/S1600536808023556 (PMC2962238; doi:10.1107/S1600536808023556)
Supplement: Supplementary file 1 [file e-64-o1632-sup1.cif]

##############################################################################
###                                                                        ###
###        Electronic paper (Acta Crystallographica Section E)             ###
###                                                                        ###
##############################################################################
#                                                                            #
# This CIF contains the data in a paper accepted for publication in Acta     #
# Crystallographica Section E. It conforms to the requirements of Notes      #
# for Authors for Section E, and has been peer reviewed under the auspices   #
# of the IUCr Commission on Journals.                                        #
#                                                                            #
# Full details of the Crystallographic Information File format               #
# are given in the paper "The Crystallographic Information File (CIF):       #
# a New Standard Archive File for Crystallography" by S. R. Hall, F. H.      #
# Allen and I. D. Brown [Acta Cryst. (1991), A47, 655-685].                  #
#                                                                            #
# The current version of the core CIF dictionary is obtainable from          #
# ftp://ftp.iucr.org/pub/cif_core.dic. The current version number is 2.4.    #
#                                                                            #
# Software is freely available for graphical display of the structure(s) in  #
# this CIF.  For information consult the CIF home page http://www.iucr.org/  #
# cif/home.html                                                              #
#                                                                            #
# This file may be used for bona fide research purposes within the           #
# scientific community so long as proper attribution is given to the journal # 
# article from which it was obtained.                                        #
#                                                                            #
##############################################################################
                                             
data_I
_audit_creation_method     SHELXL-97
_chemical_name_systematic
;
3,3'-Bis(3,4,5-trimethoxybenzoyl)-1,1'-(o-phenylene)dithiourea ethanol solvate
;
_chemical_name_common     ?
_chemical_formula_moiety     'C28 H30 N4 O8 S2, C2 H6 O1'
_chemical_formula_sum     'C30 H36 N4 O9 S2'
_chemical_formula_iupac     'C28 H30 N4 O8 S2, C2 H6 O1'
_chemical_formula_weight     660.75
_chemical_melting_point     475
_symmetry_cell_setting     triclinic
_symmetry_space_group_name_H-M     'P -1'
_symmetry_space_group_name_Hall     '-P 1'
loop_
    _symmetry_equiv_pos_as_xyz
    'x, y, z'
    '-x, -y, -z'
_cell_length_a     7.7619(15)
_cell_length_b     14.473(3)
_cell_length_c     15.810(3)
_cell_angle_alpha     67.113(10)
_cell_angle_beta     73.069(9)
_cell_angle_gamma     78.210(12)
_cell_volume     1556.9(5)
_cell_formula_units_Z     2
_cell_measurement_reflns_used     4542
_cell_measurement_theta_min     2.4
_cell_measurement_theta_max     27.2
_cell_measurement_temperature     113(2)
_exptl_crystal_description     block
_exptl_crystal_colour     colorless
_exptl_crystal_size_max     0.14
_exptl_crystal_size_mid     0.12
_exptl_crystal_size_min     0.10
_exptl_crystal_density_diffrn     1.409
_exptl_crystal_density_meas     ?
_exptl_crystal_density_method     'not measured'
_exptl_crystal_F_000     696
_exptl_absorpt_coefficient_mu     0.232
_exptl_absorpt_correction_type     multi-scan
_exptl_absorpt_process_details     '(CrystalClear; Rigaku/MSC, 2005)'
_exptl_absorpt_correction_T_min     0.9683
_exptl_absorpt_correction_T_max     0.9772
_exptl_special_details
;
;
_diffrn_ambient_temperature     113(2)
_diffrn_radiation_type     MoK\a
_diffrn_radiation_wavelength     0.71070
_diffrn_radiation_source     'rotating anode'
_diffrn_radiation_monochromator     confocal
_diffrn_measurement_device_type     'Rigaku Saturn CCD area-detector'
_diffrn_measurement_method     \w
_diffrn_detector_area_resol_mean     14.63
_diffrn_reflns_number     18692
_diffrn_reflns_av_R_equivalents     0.0463
_diffrn_reflns_av_sigmaI/netI     0.0610
_diffrn_reflns_theta_min     2.45
_diffrn_reflns_theta_max     27.23
_diffrn_reflns_theta_full     27.23
_diffrn_measured_fraction_theta_max     0.983
_diffrn_measured_fraction_theta_full     0.983
_diffrn_reflns_limit_h_min     -9
_diffrn_reflns_limit_h_max     9
_diffrn_reflns_limit_k_min     -18
_diffrn_reflns_limit_k_max     18
_diffrn_reflns_limit_l_min     -20
_diffrn_reflns_limit_l_max     20
_diffrn_standards_number     0
_diffrn_standards_interval_count     0
_diffrn_standards_interval_time     0
_diffrn_standards_decay_%     0
_refine_special_details
;
 Refinement of F^2^ against ALL reflections.  The weighted R-factor wR and
 goodness of fit S are based on F^2^, conventional R-factors R are based
 on F, with F set to zero for negative F^2^. The threshold expression of
 F^2^ > 2sigma(F^2^) is used only for calculating R-factors(gt) etc. and is
 not relevant to the choice of reflections for refinement.  R-factors based
 on F^2^ are statistically about twice as large as those based on F, and R-
 factors based on ALL data will be even larger.
;
_reflns_number_total     6824
_reflns_number_gt     5694
_reflns_threshold_expression     I>2\s(I)
_refine_ls_structure_factor_coef     Fsqd
_refine_ls_matrix_type     full
_refine_ls_R_factor_all     0.0644
_refine_ls_R_factor_gt     0.0499
_refine_ls_wR_factor_gt     0.1065
_refine_ls_wR_factor_ref     0.1153
_refine_ls_goodness_of_fit_ref     1.072
_refine_ls_restrained_S_all     1.072
_refine_ls_number_reflns     6824
_refine_ls_number_parameters     433
_refine_ls_number_restraints     0
_refine_ls_hydrogen_treatment     mixed
_refine_ls_weighting_scheme     calc
_refine_ls_weighting_details
         'calc w=1/[\s^2^(Fo^2^)+(0.0441P)^2^+0.4672P] where P=(Fo^2^+2Fc^2^)/3'
_atom_sites_solution_hydrogens     geom
_atom_sites_solution_primary     direct
_atom_sites_solution_secondary     difmap
_refine_ls_shift/su_max     0.000
_refine_ls_shift/su_mean     0.000
_refine_diff_density_max     0.262
_refine_diff_density_min     -0.319
_refine_ls_extinction_method     'SHELXL97 (Sheldrick, 2008)'
_refine_ls_extinction_coef     0.0140(12)
_refine_ls_extinction_expression
                                  'Fc^*^=kFc[1+0.001xFc^2^\l^3^/sin(2\q)]^-1/4^'
loop_
    _atom_type_symbol
    _atom_type_description
    _atom_type_scat_dispersion_real
    _atom_type_scat_dispersion_imag
    _atom_type_scat_source
    'C' 'C' 0.0033 0.0016
                         'International Tables Vol C Tables 4.2.6.8 and 6.1.1.4'
    'H' 'H' 0.0000 0.0000
                         'International Tables Vol C Tables 4.2.6.8 and 6.1.1.4'
    'N' 'N' 0.0061 0.0033
                         'International Tables Vol C Tables 4.2.6.8 and 6.1.1.4'
    'O' 'O' 0.0106 0.0060
                         'International Tables Vol C Tables 4.2.6.8 and 6.1.1.4'
    'S' 'S' 0.1246 0.1234
                         'International Tables Vol C Tables 4.2.6.8 and 6.1.1.4'
_computing_data_collection     'CrystalClear (Rigaku/MSC, 2005)'
_computing_cell_refinement     'CrystalClear (Rigaku/MSC, 2005)'
_computing_data_reduction     'CrystalStructure (Rigaku/MSC, 2005)'
_computing_structure_solution     'SHELXS97 (Sheldrick, 2008)'
_computing_structure_refinement     'SHELXL97 (Sheldrick, 2008)'
_computing_molecular_graphics     'SHELXTL (Sheldrick, 2008)'
_computing_publication_material     'SHELXTL (Sheldrick, 2008)'
loop_
    _atom_site_type_symbol
    _atom_site_label
    _atom_site_fract_x
    _atom_site_fract_y
    _atom_site_fract_z
    _atom_site_U_iso_or_equiv
    _atom_site_adp_type
    _atom_site_calc_flag
    _atom_site_refinement_flags
    _atom_site_occupancy
    _atom_site_disorder_assembly
    _atom_site_disorder_group
    S S1 0.47072(7) 0.74462(4) 0.51329(3) 0.02065(14) Uani d . 1 . .
    S S2 0.93034(8) 0.44117(4) 0.34131(4) 0.02578(15) Uani d . 1 . .
    O O1 1.02467(19) 0.81993(11) 0.48592(9) 0.0250(3) Uani d . 1 . .
    O O2 0.6648(2) 0.51201(10) 0.60921(10) 0.0274(4) Uani d . 1 . .
    O O3 1.2473(2) 0.92569(11) 0.70183(10) 0.0286(4) Uani d . 1 . .
    O O4 1.0727(2) 0.82041(11) 0.87598(10) 0.0278(4) Uani d . 1 . .
    O O5 0.7886(2) 0.72356(11) 0.90656(10) 0.0287(4) Uani d . 1 . .
    O O6 0.7859(2) 0.27652(10) 0.93150(10) 0.0243(3) Uani d . 1 . .
    O O7 0.7307(2) 0.09337(10) 0.94217(9) 0.0244(3) Uani d . 1 . .
    O O8 0.6871(2) 0.06352(10) 0.79539(9) 0.0229(3) Uani d . 1 . .
    O O9 0.5525(2) 0.62076(12) 0.74010(11) 0.0285(4) Uani d . 1 . .
    H H9 0.568(4) 0.582(2) 0.7125(19) 0.043 Uiso d . 1 . .
    N N1 0.8159(2) 0.76073(12) 0.41701(11) 0.0177(4) Uani d . 1 . .
    H H1 0.923(3) 0.7772(17) 0.4133(16) 0.030(7) Uiso d . 1 . .
    N N2 0.7346(2) 0.57673(12) 0.42050(12) 0.0200(4) Uani d . 1 . .
    H H2 0.685(3) 0.5885(17) 0.4737(17) 0.028(6) Uiso d . 1 . .
    N N3 0.7451(2) 0.76939(12) 0.56722(12) 0.0184(4) Uani d . 1 . .
    H H3A 0.673(3) 0.7516(17) 0.6201(17) 0.026(6) Uiso d . 1 . .
    N N4 0.7865(2) 0.41196(12) 0.52015(11) 0.0198(4) Uani d . 1 . .
    H H4A 0.830(3) 0.3486(19) 0.5237(17) 0.036(7) Uiso d . 1 . .
    C C1 0.7839(3) 0.75352(14) 0.33508(13) 0.0175(4) Uani d . 1 . .
    C C2 0.7479(3) 0.66254(14) 0.33554(13) 0.0176(4) Uani d . 1 . .
    C C3 0.7222(3) 0.65850(15) 0.25351(14) 0.0207(4) Uani d . 1 . .
    H H3 0.6911 0.5981 0.2539 0.025 Uiso calc R 1 . .
    C C4 0.7419(3) 0.74278(16) 0.17098(14) 0.0238(5) Uani d . 1 . .
    H H4 0.7272 0.7392 0.1148 0.029 Uiso calc R 1 . .
    C C5 0.7829(3) 0.83206(16) 0.17021(14) 0.0249(5) Uani d . 1 . .
    H H5 0.7987 0.8890 0.1134 0.030 Uiso calc R 1 . .
    C C6 0.8006(3) 0.83775(15) 0.25285(14) 0.0213(4) Uani d . 1 . .
    H H6 0.8242 0.8995 0.2532 0.026 Uiso calc R 1 . .
    C C7 0.6875(3) 0.75825(13) 0.49576(13) 0.0167(4) Uani d . 1 . .
    C C8 0.9074(3) 0.79901(14) 0.56059(14) 0.0193(4) Uani d . 1 . .
    C C9 0.9324(3) 0.80961(14) 0.64638(14) 0.0191(4) Uani d . 1 . .
    C C10 1.0706(3) 0.86638(14) 0.63139(14) 0.0199(4) Uani d . 1 . .
    H H10 1.1358 0.9001 0.5690 0.024 Uiso calc R 1 . .
    C C11 1.1123(3) 0.87340(15) 0.70806(14) 0.0207(4) Uani d . 1 . .
    C C12 1.0173(3) 0.82339(15) 0.80012(14) 0.0217(4) Uani d . 1 . .
    C C13 0.8750(3) 0.76923(15) 0.81379(13) 0.0215(4) Uani d . 1 . .
    C C14 0.8326(3) 0.76151(15) 0.73745(14) 0.0219(4) Uani d . 1 . .
    H H14 0.7370 0.7240 0.7471 0.026 Uiso calc R 1 . .
    C C15 0.8105(3) 0.48263(14) 0.42749(14) 0.0189(4) Uani d . 1 . .
    C C16 0.7225(3) 0.42760(15) 0.60517(14) 0.0197(4) Uani d . 1 . .
    C C17 0.7314(3) 0.33652(14) 0.69148(13) 0.0180(4) Uani d . 1 . .
    C C18 0.7536(3) 0.35253(15) 0.76900(14) 0.0200(4) Uani d . 1 . .
    H H18 0.7662 0.4182 0.7647 0.024 Uiso calc R 1 . .
    C C19 0.7570(3) 0.27097(15) 0.85280(13) 0.0193(4) Uani d . 1 . .
    C C20 0.7301(3) 0.17510(14) 0.86015(13) 0.0187(4) Uani d . 1 . .
    C C21 0.7114(3) 0.16009(14) 0.78097(14) 0.0187(4) Uani d . 1 . .
    C C22 0.7134(3) 0.24057(14) 0.69593(13) 0.0172(4) Uani d . 1 . .
    H H22 0.7026 0.2304 0.6419 0.021 Uiso calc R 1 . .
    C C23 1.3530(3) 0.97237(17) 0.60921(16) 0.0301(5) Uani d . 1 . .
    H H23A 1.4118 0.9209 0.5812 0.045 Uiso calc R 1 . .
    H H23B 1.4455 1.0069 0.6127 0.045 Uiso calc R 1 . .
    H H23C 1.2744 1.0214 0.5701 0.045 Uiso calc R 1 . .
    C C24 0.9843(3) 0.89960(16) 0.91201(15) 0.0274(5) Uani d . 1 . .
    H H24A 1.0110 0.9651 0.8628 0.041 Uiso calc R 1 . .
    H H24B 1.0285 0.8918 0.9667 0.041 Uiso calc R 1 . .
    H H24C 0.8532 0.8958 0.9311 0.041 Uiso calc R 1 . .
    C C25 0.6375(3) 0.67215(18) 0.92291(16) 0.0349(6) Uani d . 1 . .
    H H25A 0.5474 0.7192 0.8903 0.052 Uiso calc R 1 . .
    H H25B 0.5834 0.6455 0.9909 0.052 Uiso calc R 1 . .
    H H25C 0.6777 0.6164 0.8988 0.052 Uiso calc R 1 . .
    C C26 0.8306(3) 0.37088(16) 0.92470(15) 0.0277(5) Uani d . 1 . .
    H H26A 0.9337 0.3926 0.8709 0.042 Uiso calc R 1 . .
    H H26B 0.8624 0.3629 0.9829 0.042 Uiso calc R 1 . .
    H H26C 0.7262 0.4217 0.9156 0.042 Uiso calc R 1 . .
    C C27 0.5853(3) 0.09950(17) 1.02149(16) 0.0348(6) Uani d . 1 . .
    H H27A 0.6219 0.1337 1.0552 0.052 Uiso calc R 1 . .
    H H27B 0.5573 0.0314 1.0643 0.052 Uiso calc R 1 . .
    H H27C 0.4777 0.1376 0.9989 0.052 Uiso calc R 1 . .
    C C28 0.6740(3) 0.04397(15) 0.71577(14) 0.0249(5) Uani d . 1 . .
    H H28A 0.5684 0.0849 0.6929 0.037 Uiso calc R 1 . .
    H H28B 0.6608 -0.0276 0.7343 0.037 Uiso calc R 1 . .
    H H28C 0.7839 0.0613 0.6654 0.037 Uiso calc R 1 . .
    C C29 0.3609(3) 0.63770(18) 0.77554(16) 0.0312(5) Uani d . 1 . .
    H H29A 0.2987 0.6509 0.7249 0.037 Uiso calc R 1 . .
    H H29B 0.3343 0.6983 0.7937 0.037 Uiso calc R 1 . .
    C C30 0.2880(4) 0.5489(2) 0.85986(17) 0.0428(7) Uani d . 1 . .
    H H30A 0.3103 0.4893 0.8416 0.064 Uiso calc R 1 . .
    H H30B 0.1575 0.5639 0.8824 0.064 Uiso calc R 1 . .
    H H30C 0.3489 0.5358 0.9103 0.064 Uiso calc R 1 . .
loop_
    _atom_site_aniso_label
    _atom_site_aniso_U_11
    _atom_site_aniso_U_22
    _atom_site_aniso_U_33
    _atom_site_aniso_U_12
    _atom_site_aniso_U_13
    _atom_site_aniso_U_23
    S1 0.0181(3) 0.0241(3) 0.0211(3) -0.00133(19) -0.0054(2) -0.0093(2)
    S2 0.0320(3) 0.0201(3) 0.0198(3) 0.0011(2) -0.0011(2) -0.0068(2)
    O1 0.0240(8) 0.0343(8) 0.0179(7) -0.0081(6) -0.0015(6) -0.0103(6)
    O2 0.0436(10) 0.0171(7) 0.0200(8) 0.0031(6) -0.0090(7) -0.0070(6)
    O3 0.0308(9) 0.0363(9) 0.0256(8) -0.0101(7) -0.0086(7) -0.0137(7)
    O4 0.0350(9) 0.0317(8) 0.0237(8) 0.0064(6) -0.0154(7) -0.0160(7)
    O5 0.0367(9) 0.0332(8) 0.0156(7) -0.0084(7) -0.0045(6) -0.0069(6)
    O6 0.0353(9) 0.0211(7) 0.0203(7) -0.0044(6) -0.0106(6) -0.0076(6)
    O7 0.0329(9) 0.0187(7) 0.0160(7) 0.0021(6) -0.0059(6) -0.0024(6)
    O8 0.0356(9) 0.0149(7) 0.0202(7) -0.0050(6) -0.0100(6) -0.0046(6)
    O9 0.0278(9) 0.0318(9) 0.0286(9) -0.0028(7) -0.0046(7) -0.0149(7)
    N1 0.0187(9) 0.0202(8) 0.0159(8) -0.0019(6) -0.0051(7) -0.0073(7)
    N2 0.0280(10) 0.0165(8) 0.0142(8) -0.0005(7) -0.0056(7) -0.0045(7)
    N3 0.0199(9) 0.0227(9) 0.0134(8) -0.0030(7) -0.0032(7) -0.0074(7)
    N4 0.0268(10) 0.0137(8) 0.0165(8) -0.0013(7) -0.0036(7) -0.0041(7)
    C1 0.0152(10) 0.0219(10) 0.0155(9) 0.0005(7) -0.0032(7) -0.0084(8)
    C2 0.0171(10) 0.0183(9) 0.0158(9) 0.0013(7) -0.0035(8) -0.0061(8)
    C3 0.0218(11) 0.0214(10) 0.0202(10) 0.0017(8) -0.0066(8) -0.0094(8)
    C4 0.0252(11) 0.0293(11) 0.0184(10) 0.0045(8) -0.0084(8) -0.0112(9)
    C5 0.0285(12) 0.0248(11) 0.0155(10) 0.0012(8) -0.0048(9) -0.0031(8)
    C6 0.0229(11) 0.0174(10) 0.0197(10) -0.0010(8) -0.0031(8) -0.0043(8)
    C7 0.0219(10) 0.0131(9) 0.0151(9) 0.0000(7) -0.0069(8) -0.0039(7)
    C8 0.0206(10) 0.0176(9) 0.0205(10) -0.0003(7) -0.0067(8) -0.0071(8)
    C9 0.0209(10) 0.0194(10) 0.0195(10) 0.0019(8) -0.0069(8) -0.0098(8)
    C10 0.0201(10) 0.0198(10) 0.0190(10) 0.0009(8) -0.0057(8) -0.0066(8)
    C11 0.0210(11) 0.0215(10) 0.0234(10) 0.0007(8) -0.0072(8) -0.0117(8)
    C12 0.0263(11) 0.0229(10) 0.0208(10) 0.0051(8) -0.0121(9) -0.0119(8)
    C13 0.0254(11) 0.0217(10) 0.0151(10) 0.0019(8) -0.0055(8) -0.0056(8)
    C14 0.0241(11) 0.0213(10) 0.0212(10) -0.0013(8) -0.0063(8) -0.0083(8)
    C15 0.0197(10) 0.0178(9) 0.0201(10) -0.0032(7) -0.0058(8) -0.0061(8)
    C16 0.0222(10) 0.0197(10) 0.0180(10) -0.0037(8) -0.0055(8) -0.0063(8)
    C17 0.0176(10) 0.0189(10) 0.0158(9) 0.0005(7) -0.0034(8) -0.0057(8)
    C18 0.0217(10) 0.0182(10) 0.0211(10) -0.0023(7) -0.0051(8) -0.0077(8)
    C19 0.0195(10) 0.0240(10) 0.0150(9) -0.0009(8) -0.0047(8) -0.0077(8)
    C20 0.0199(10) 0.0173(9) 0.0159(9) -0.0013(7) -0.0047(8) -0.0027(8)
    C21 0.0176(10) 0.0161(9) 0.0233(10) -0.0024(7) -0.0054(8) -0.0071(8)
    C22 0.0175(10) 0.0187(9) 0.0149(9) -0.0020(7) -0.0037(7) -0.0051(8)
    C23 0.0306(13) 0.0312(12) 0.0327(12) -0.0105(9) -0.0052(10) -0.0137(10)
    C24 0.0357(13) 0.0284(11) 0.0226(11) -0.0013(9) -0.0092(9) -0.0129(9)
    C25 0.0463(15) 0.0343(13) 0.0222(11) -0.0170(11) 0.0012(10) -0.0083(10)
    C26 0.0365(13) 0.0264(11) 0.0263(11) -0.0053(9) -0.0096(10) -0.0129(9)
    C27 0.0348(13) 0.0300(12) 0.0250(12) -0.0045(10) 0.0006(10) 0.0008(10)
    C28 0.0355(13) 0.0191(10) 0.0235(11) -0.0022(8) -0.0110(9) -0.0086(9)
    C29 0.0277(12) 0.0373(13) 0.0277(12) -0.0028(9) -0.0076(10) -0.0100(10)
    C30 0.0557(17) 0.0482(16) 0.0263(13) -0.0224(13) 0.0021(12) -0.0150(12)
_geom_special_details
;
All e.s.d.'s (except the e.s.d. in the dihedral angle between two l.s.
planes) are estimated using the full covariance matrix. The cell e.s.d.'s
are taken into account individually in the estimation of e.s.d.'s in
distances, angles and torsion angles; correlations between e.s.d.'s in
cell parameters are only used when they are defined by crystal symmetry.
An approximate (isotropic) treatment of cell e.s.d.'s is used for
estimating e.s.d.'s involving l.s. planes.
;
loop_
    _geom_bond_atom_site_label_1
    _geom_bond_atom_site_label_2
    _geom_bond_site_symmetry_2
    _geom_bond_distance
    _geom_bond_publ_flag
    S1 C7 . 1.664(2) ?
    S2 C15 . 1.659(2) ?
    O1 C8 . 1.234(2) ?
    O2 C16 . 1.232(2) ?
    O3 C11 . 1.373(2) ?
    O3 C23 . 1.425(3) ?
    O4 C12 . 1.370(2) ?
    O4 C24 . 1.438(2) ?
    O5 C13 . 1.375(2) ?
    O5 C25 . 1.423(3) ?
    O6 C19 . 1.361(2) ?
    O6 C26 . 1.433(2) ?
    O7 C20 . 1.374(2) ?
    O7 C27 . 1.441(3) ?
    O8 C21 . 1.370(2) ?
    O8 C28 . 1.428(2) ?
    O9 C29 . 1.434(3) ?
    O9 H9 . 0.80(3) ?
    N1 C7 . 1.342(2) ?
    N1 C1 . 1.433(3) ?
    N1 H1 . 0.89(2) ?
    N2 C15 . 1.344(3) ?
    N2 C2 . 1.425(2) ?
    N2 H2 . 0.88(2) ?
    N3 C8 . 1.375(3) ?
    N3 C7 . 1.403(3) ?
    N3 H3A . 0.84(2) ?
    N4 C16 . 1.381(3) ?
    N4 C15 . 1.407(2) ?
    N4 H4A . 0.90(2) ?
    C1 C6 . 1.388(3) ?
    C1 C2 . 1.398(3) ?
    C2 C3 . 1.393(3) ?
    C3 C4 . 1.391(3) ?
    C3 H3 . 0.9500 ?
    C4 C5 . 1.387(3) ?
    C4 H4 . 0.9500 ?
    C5 C6 . 1.388(3) ?
    C5 H5 . 0.9500 ?
    C6 H6 . 0.9500 ?
    C8 C9 . 1.493(3) ?
    C9 C10 . 1.393(3) ?
    C9 C14 . 1.396(3) ?
    C10 C11 . 1.386(3) ?
    C10 H10 . 0.9500 ?
    C11 C12 . 1.400(3) ?
    C12 C13 . 1.402(3) ?
    C13 C14 . 1.389(3) ?
    C14 H14 . 0.9500 ?
    C16 C17 . 1.491(3) ?
    C17 C18 . 1.395(3) ?
    C17 C22 . 1.397(3) ?
    C18 C19 . 1.393(3) ?
    C18 H18 . 0.9500 ?
    C19 C20 . 1.400(3) ?
    C20 C21 . 1.402(3) ?
    C21 C22 . 1.393(3) ?
    C22 H22 . 0.9500 ?
    C23 H23A . 0.9800 ?
    C23 H23B . 0.9800 ?
    C23 H23C . 0.9800 ?
    C24 H24A . 0.9800 ?
    C24 H24B . 0.9800 ?
    C24 H24C . 0.9800 ?
    C25 H25A . 0.9800 ?
    C25 H25B . 0.9800 ?
    C25 H25C . 0.9800 ?
    C26 H26A . 0.9800 ?
    C26 H26B . 0.9800 ?
    C26 H26C . 0.9800 ?
    C27 H27A . 0.9800 ?
    C27 H27B . 0.9800 ?
    C27 H27C . 0.9800 ?
    C28 H28A . 0.9800 ?
    C28 H28B . 0.9800 ?
    C28 H28C . 0.9800 ?
    C29 C30 . 1.508(3) ?
    C29 H29A . 0.9900 ?
    C29 H29B . 0.9900 ?
    C30 H30A . 0.9800 ?
    C30 H30B . 0.9800 ?
    C30 H30C . 0.9800 ?
loop_
    _geom_angle_atom_site_label_1
    _geom_angle_atom_site_label_2
    _geom_angle_atom_site_label_3
    _geom_angle_site_symmetry_1
    _geom_angle_site_symmetry_3
    _geom_angle
    _geom_angle_publ_flag
    C11 O3 C23 . . 116.05(16) ?
    C12 O4 C24 . . 114.05(15) ?
    C13 O5 C25 . . 116.56(17) ?
    C19 O6 C26 . . 117.41(16) ?
    C20 O7 C27 . . 114.85(15) ?
    C21 O8 C28 . . 117.05(15) ?
    C29 O9 H9 . . 107.2(19) ?
    C7 N1 C1 . . 124.35(17) ?
    C7 N1 H1 . . 116.3(15) ?
    C1 N1 H1 . . 118.6(15) ?
    C15 N2 C2 . . 125.79(17) ?
    C15 N2 H2 . . 117.3(15) ?
    C2 N2 H2 . . 116.3(15) ?
    C8 N3 C7 . . 127.62(17) ?
    C8 N3 H3A . . 118.5(16) ?
    C7 N3 H3A . . 113.8(16) ?
    C16 N4 C15 . . 129.46(17) ?
    C16 N4 H4A . . 116.0(15) ?
    C15 N4 H4A . . 114.3(15) ?
    C6 C1 C2 . . 120.34(18) ?
    C6 C1 N1 . . 118.33(18) ?
    C2 C1 N1 . . 121.21(17) ?
    C3 C2 C1 . . 119.20(18) ?
    C3 C2 N2 . . 121.58(18) ?
    C1 C2 N2 . . 119.21(17) ?
    C4 C3 C2 . . 120.1(2) ?
    C4 C3 H3 . . 120.0 ?
    C2 C3 H3 . . 120.0 ?
    C5 C4 C3 . . 120.44(19) ?
    C5 C4 H4 . . 119.8 ?
    C3 C4 H4 . . 119.8 ?
    C4 C5 C6 . . 119.65(19) ?
    C4 C5 H5 . . 120.2 ?
    C6 C5 H5 . . 120.2 ?
    C5 C6 C1 . . 120.21(19) ?
    C5 C6 H6 . . 119.9 ?
    C1 C6 H6 . . 119.9 ?
    N1 C7 N3 . . 115.67(17) ?
    N1 C7 S1 . . 125.33(15) ?
    N3 C7 S1 . . 118.99(14) ?
    O1 C8 N3 . . 121.57(18) ?
    O1 C8 C9 . . 121.22(18) ?
    N3 C8 C9 . . 117.16(17) ?
    C10 C9 C14 . . 120.91(19) ?
    C10 C9 C8 . . 115.91(17) ?
    C14 C9 C8 . . 123.07(18) ?
    C11 C10 C9 . . 119.59(18) ?
    C11 C10 H10 . . 120.2 ?
    C9 C10 H10 . . 120.2 ?
    O3 C11 C10 . . 124.62(18) ?
    O3 C11 C12 . . 114.95(18) ?
    C10 C11 C12 . . 120.41(19) ?
    O4 C12 C11 . . 120.25(19) ?
    O4 C12 C13 . . 120.29(18) ?
    C11 C12 C13 . . 119.24(18) ?
    O5 C13 C14 . . 124.23(19) ?
    O5 C13 C12 . . 115.03(18) ?
    C14 C13 C12 . . 120.71(18) ?
    C13 C14 C9 . . 119.08(19) ?
    C13 C14 H14 . . 120.5 ?
    C9 C14 H14 . . 120.5 ?
    N2 C15 N4 . . 114.99(17) ?
    N2 C15 S2 . . 128.09(15) ?
    N4 C15 S2 . . 116.90(14) ?
    O2 C16 N4 . . 121.94(18) ?
    O2 C16 C17 . . 122.15(18) ?
    N4 C16 C17 . . 115.90(17) ?
    C18 C17 C22 . . 121.48(17) ?
    C18 C17 C16 . . 116.36(18) ?
    C22 C17 C16 . . 122.13(18) ?
    C19 C18 C17 . . 119.18(18) ?
    C19 C18 H18 . . 120.4 ?
    C17 C18 H18 . . 120.4 ?
    O6 C19 C18 . . 124.44(18) ?
    O6 C19 C20 . . 115.37(17) ?
    C18 C19 C20 . . 120.19(18) ?
    O7 C20 C19 . . 121.59(18) ?
    O7 C20 C21 . . 118.60(17) ?
    C19 C20 C21 . . 119.73(17) ?
    O8 C21 C22 . . 124.37(18) ?
    O8 C21 C20 . . 115.14(17) ?
    C22 C21 C20 . . 120.47(18) ?
    C21 C22 C17 . . 118.83(18) ?
    C21 C22 H22 . . 120.6 ?
    C17 C22 H22 . . 120.6 ?
    O3 C23 H23A . . 109.5 ?
    O3 C23 H23B . . 109.5 ?
    H23A C23 H23B . . 109.5 ?
    O3 C23 H23C . . 109.5 ?
    H23A C23 H23C . . 109.5 ?
    H23B C23 H23C . . 109.5 ?
    O4 C24 H24A . . 109.5 ?
    O4 C24 H24B . . 109.5 ?
    H24A C24 H24B . . 109.5 ?
    O4 C24 H24C . . 109.5 ?
    H24A C24 H24C . . 109.5 ?
    H24B C24 H24C . . 109.5 ?
    O5 C25 H25A . . 109.5 ?
    O5 C25 H25B . . 109.5 ?
    H25A C25 H25B . . 109.5 ?
    O5 C25 H25C . . 109.5 ?
    H25A C25 H25C . . 109.5 ?
    H25B C25 H25C . . 109.5 ?
    O6 C26 H26A . . 109.5 ?
    O6 C26 H26B . . 109.5 ?
    H26A C26 H26B . . 109.5 ?
    O6 C26 H26C . . 109.5 ?
    H26A C26 H26C . . 109.5 ?
    H26B C26 H26C . . 109.5 ?
    O7 C27 H27A . . 109.5 ?
    O7 C27 H27B . . 109.5 ?
    H27A C27 H27B . . 109.5 ?
    O7 C27 H27C . . 109.5 ?
    H27A C27 H27C . . 109.5 ?
    H27B C27 H27C . . 109.5 ?
    O8 C28 H28A . . 109.5 ?
    O8 C28 H28B . . 109.5 ?
    H28A C28 H28B . . 109.5 ?
    O8 C28 H28C . . 109.5 ?
    H28A C28 H28C . . 109.5 ?
    H28B C28 H28C . . 109.5 ?
    O9 C29 C30 . . 112.1(2) ?
    O9 C29 H29A . . 109.2 ?
    C30 C29 H29A . . 109.2 ?
    O9 C29 H29B . . 109.2 ?
    C30 C29 H29B . . 109.2 ?
    H29A C29 H29B . . 107.9 ?
    C29 C30 H30A . . 109.5 ?
    C29 C30 H30B . . 109.5 ?
    H30A C30 H30B . . 109.5 ?
    C29 C30 H30C . . 109.5 ?
    H30A C30 H30C . . 109.5 ?
    H30B C30 H30C . . 109.5 ?
loop_
    _geom_torsion_atom_site_label_1
    _geom_torsion_atom_site_label_2
    _geom_torsion_atom_site_label_3
    _geom_torsion_atom_site_label_4
    _geom_torsion_site_symmetry_1
    _geom_torsion_site_symmetry_2
    _geom_torsion_site_symmetry_3
    _geom_torsion_site_symmetry_4
    _geom_torsion
    _geom_torsion_publ_flag
    C7 N1 C1 C6 . . . . 112.1(2) ?
    C7 N1 C1 C2 . . . . -71.9(2) ?
    C6 C1 C2 C3 . . . . -2.4(3) ?
    N1 C1 C2 C3 . . . . -178.42(17) ?
    C6 C1 C2 N2 . . . . 178.93(17) ?
    N1 C1 C2 N2 . . . . 2.9(3) ?
    C15 N2 C2 C3 . . . . 46.2(3) ?
    C15 N2 C2 C1 . . . . -135.2(2) ?
    C1 C2 C3 C4 . . . . 3.5(3) ?
    N2 C2 C3 C4 . . . . -177.94(18) ?
    C2 C3 C4 C5 . . . . -1.6(3) ?
    C3 C4 C5 C6 . . . . -1.3(3) ?
    C4 C5 C6 C1 . . . . 2.3(3) ?
    C2 C1 C6 C5 . . . . -0.5(3) ?
    N1 C1 C6 C5 . . . . 175.64(18) ?
    C1 N1 C7 N3 . . . . -178.21(16) ?
    C1 N1 C7 S1 . . . . 1.0(3) ?
    C8 N3 C7 N1 . . . . 11.8(3) ?
    C8 N3 C7 S1 . . . . -167.47(15) ?
    C7 N3 C8 O1 . . . . 0.1(3) ?
    C7 N3 C8 C9 . . . . 177.21(17) ?
    O1 C8 C9 C10 . . . . 15.1(3) ?
    N3 C8 C9 C10 . . . . -162.03(17) ?
    O1 C8 C9 C14 . . . . -161.21(19) ?
    N3 C8 C9 C14 . . . . 21.6(3) ?
    C14 C9 C10 C11 . . . . 1.4(3) ?
    C8 C9 C10 C11 . . . . -174.97(17) ?
    C23 O3 C11 C10 . . . . -2.1(3) ?
    C23 O3 C11 C12 . . . . 176.46(17) ?
    C9 C10 C11 O3 . . . . 178.88(18) ?
    C9 C10 C11 C12 . . . . 0.4(3) ?
    C24 O4 C12 C11 . . . . 93.5(2) ?
    C24 O4 C12 C13 . . . . -92.0(2) ?
    O3 C11 C12 O4 . . . . -6.4(3) ?
    C10 C11 C12 O4 . . . . 172.17(17) ?
    O3 C11 C12 C13 . . . . 178.98(17) ?
    C10 C11 C12 C13 . . . . -2.4(3) ?
    C25 O5 C13 C14 . . . . -5.1(3) ?
    C25 O5 C13 C12 . . . . 176.94(18) ?
    O4 C12 C13 O5 . . . . 6.1(3) ?
    C11 C12 C13 O5 . . . . -179.33(17) ?
    O4 C12 C13 C14 . . . . -171.96(17) ?
    C11 C12 C13 C14 . . . . 2.6(3) ?
    O5 C13 C14 C9 . . . . -178.68(18) ?
    C12 C13 C14 C9 . . . . -0.8(3) ?
    C10 C9 C14 C13 . . . . -1.2(3) ?
    C8 C9 C14 C13 . . . . 174.92(18) ?
    C2 N2 C15 N4 . . . . 176.38(18) ?
    C2 N2 C15 S2 . . . . -2.4(3) ?
    C16 N4 C15 N2 . . . . -11.5(3) ?
    C16 N4 C15 S2 . . . . 167.45(17) ?
    C15 N4 C16 O2 . . . . 4.6(3) ?
    C15 N4 C16 C17 . . . . -174.03(19) ?
    O2 C16 C17 C18 . . . . -28.7(3) ?
    N4 C16 C17 C18 . . . . 149.99(18) ?
    O2 C16 C17 C22 . . . . 149.5(2) ?
    N4 C16 C17 C22 . . . . -31.8(3) ?
    C22 C17 C18 C19 . . . . -0.3(3) ?
    C16 C17 C18 C19 . . . . 177.93(18) ?
    C26 O6 C19 C18 . . . . -5.4(3) ?
    C26 O6 C19 C20 . . . . 174.43(17) ?
    C17 C18 C19 O6 . . . . 176.90(17) ?
    C17 C18 C19 C20 . . . . -2.9(3) ?
    C27 O7 C20 C19 . . . . 65.1(3) ?
    C27 O7 C20 C21 . . . . -118.3(2) ?
    O6 C19 C20 O7 . . . . 0.9(3) ?
    C18 C19 C20 O7 . . . . -179.27(17) ?
    O6 C19 C20 C21 . . . . -175.70(17) ?
    C18 C19 C20 C21 . . . . 4.1(3) ?
    C28 O8 C21 C22 . . . . 4.0(3) ?
    C28 O8 C21 C20 . . . . -177.79(17) ?
    O7 C20 C21 O8 . . . . 2.8(3) ?
    C19 C20 C21 O8 . . . . 179.51(17) ?
    O7 C20 C21 C22 . . . . -178.87(17) ?
    C19 C20 C21 C22 . . . . -2.2(3) ?
    O8 C21 C22 C17 . . . . 177.19(17) ?
    C20 C21 C22 C17 . . . . -1.0(3) ?
    C18 C17 C22 C21 . . . . 2.2(3) ?
    C16 C17 C22 C21 . . . . -175.89(18) ?
loop_
    _geom_hbond_atom_site_label_D
    _geom_hbond_atom_site_label_H
    _geom_hbond_atom_site_label_A
    _geom_hbond_site_symmetry_A
    _geom_hbond_distance_DH
    _geom_hbond_distance_HA
    _geom_hbond_distance_DA
    _geom_hbond_angle_DHA
    N4 H4A O1 2_766 0.90(2) 2.51(2) 3.403(2) 173(2)
    N2 H2 S1 . 0.88(2) 2.69(2) 3.3527(19) 133.0(18)
    N2 H2 O2 . 0.88(2) 1.97(2) 2.677(2) 136(2)
    N1 H1 O1 . 0.89(2) 1.90(2) 2.621(2) 137(2)
    N3 H3A O9 . 0.84(2) 2.23(2) 2.949(2) 145(2)
    O9 H9 O2 . 0.80(3) 2.13(3) 2.905(2) 163(3)
data_global
_journal_date_recd_electronic     2008-07-24
_journal_date_accepted     2008-07-25
_journal_name_full     'Acta Crystallographica, Section E'
_journal_year     2008
_journal_volume     64
_journal_issue      8
_journal_page_first     o1632
_journal_page_last     o1633
_journal_paper_category     QO
_journal_coeditor_code     HK2504
_publ_contact_author_name     'Hai-Tang Du'
_publ_contact_author_address
;
 Institute of Natural products, Research center for Eco-Environmental
 scieces, Guiyang College, Guiyang 550005
 People's Republic of China
;
_publ_contact_author_email     haitangdu@gz139.com.cn
_publ_contact_author_fax     ?
_publ_contact_author_phone     ?
_publ_section_title
;
3,3'-Bis(3,4,5-trimethoxybenzoyl)-1,1'-(<i>o</i>-phenylene)dithiourea ethanol
solvate
;
loop_
    _publ_author_name
    _publ_author_address
    'Hai-Tang Du'
;
Institute of Natural Products
Research Center for Eco-Environmental Sciences
Guiyang College
Guiyang 550005
People's Republic of China
;
    'Hai-Jun Du'
;
School of Chemistry and Environmental Science
Guizhou University for Nationalites
Guiyang 550025
People's Republic of China
;
