# Supplementary material for: 3,3′-Bis(3,4,5-trimethoxy­benzo­yl)-1,1′-(o-phenyl­ene)dithio­urea ethanol solvate
Source: Acta Crystallogr Sect E Struct Rep Online. 2008 Jul 31;64(Pt 8):o1632–3. doi: 10.1107/S1600536808023556 (PMC2962238; doi:10.1107/S1600536808023556)
Supplement: Supplementary file 2 [file e-64-o1632-Isup2.hkl]

# 
# h,k,l, Fc-squared, Fo-squared, sigma(Fo-squared) and status flag 
# 
data_I
_shelx_title '  _R080703c' 
_shelx_refln_list_code          4 
_shelx_F_calc_maximum      150.14 
_exptl_crystal_F_000       696.00 
_reflns_d_resolution_high  0.7767 
 
loop_ 
 _symmetry_equiv_pos_as_xyz 
 'x, y, z' 
 '-x, -y, -z' 
 
_cell_length_a     7.7619 
_cell_length_b    14.4727 
_cell_length_c    15.8098 
_cell_angle_alpha  67.113 
_cell_angle_beta   73.069 
_cell_angle_gamma  78.210 
 
_shelx_F_squared_multiplier     1.000 
 
loop_ 
 _refln_index_h 
 _refln_index_k 
 _refln_index_l 
 _refln_F_squared_calc 
 _refln_F_squared_meas 
 _refln_F_squared_sigma 
 _refln_observed_status 
   1   0   0     1411.33     1278.21     16.31 o 
   2   0   0    22541.74    22838.62    333.72 o 
   3   0   0      515.82      453.88      7.85 o 
   4   0   0     5744.08     5726.48     89.71 o 
   5   0   0      440.41      432.73     13.79 o 
   6   0   0      575.45      598.50     19.68 o 
   7   0   0      107.64      119.76     19.85 o 
   8   0   0       18.00       23.81      6.71 o 
   9   0   0       22.39       28.04      7.32 o 
  -9   1   0       15.65       24.70      8.66 o 
  -8   1   0       18.93       29.09     10.51 o 
  -7   1   0        0.67       -0.66      8.70 o 
  -6   1   0      366.97      338.90     15.53 o 
  -5   1   0      564.33      561.86     20.10 o 
  -4   1   0      856.10      919.47     20.00 o 
  -3   1   0        2.31        5.85      0.75 o 
  -2   1   0     2828.70     2710.76     29.31 o 
  -1   1   0      217.44      182.35      3.40 o 
   1   1   0      507.02      499.75     11.01 o 
   2   1   0       95.63       94.22      6.38 o 
   3   1   0     1293.35     1218.17     13.93 o 
   4   1   0      714.83      732.62     18.29 o 
   5   1   0      807.86      760.57     23.06 o 
   6   1   0       28.72       18.23      5.91 o 
   7   1   0      205.39      218.27     41.59 o 
   8   1   0       29.02       12.37     15.76 o 
   9   1   0      277.76      319.82     58.89 o 
  -9   2   0       26.11       26.84     10.21 o 
  -8   2   0      341.23      373.47     50.18 o 
  -7   2   0       15.35       12.85      3.76 o 
  -6   2   0      600.52      526.89     37.32 o 
  -5   2   0      307.58      288.33      5.97 o 
  -4   2   0     3756.23     3903.65     68.91 o 
  -3   2   0     2012.83     1927.09     30.82 o 
  -2   2   0     6536.07     6075.30     78.84 o 
  -1   2   0     1785.65     1791.39     12.99 o 
   0   2   0    12480.04    13472.77    134.68 o 
   1   2   0      115.18       81.19      5.75 o 
   2   2   0     1853.31     1709.49     25.35 o 
   3   2   0     4049.24     4054.66     39.03 o 
   4   2   0      313.57      304.45     25.03 o 
   5   2   0       48.27       44.75      8.73 o 
   6   2   0      291.16      267.57     10.91 o 
   7   2   0        9.41       22.13      7.15 o 
   8   2   0        2.11       16.01      9.92 o 
   9   2   0       15.00       33.28     19.50 o 
  -9   3   0      310.41      270.49     57.89 o 
  -8   3   0       90.75       82.99     22.25 o 
  -7   3   0      309.81      341.54     18.64 o 
  -6   3   0      129.88      101.78     13.48 o 
  -5   3   0      166.57      164.81     15.48 o 
  -4   3   0      496.12      483.11     17.10 o 
  -3   3   0       57.69       71.00      6.84 o 
  -2   3   0     6729.98     6842.62     47.95 o 
   0   3   0     2491.92     2409.73     17.85 o 
   1   3   0     1403.28     1256.44     19.54 o 
   2   3   0        0.45        6.34      2.64 o 
   3   3   0      939.64      951.92     17.25 o 
   4   3   0      772.93      689.56     20.88 o 
   5   3   0        9.93       10.02      5.13 o 
   6   3   0      405.77      367.71     10.80 o 
   7   3   0      104.96       78.55     19.22 o 
   8   3   0      282.00      261.17     57.25 o 
   9   3   0      132.95      135.19     17.65 o 
  -8   4   0       19.57        9.95      3.99 o 
  -7   4   0       50.28       45.82      8.55 o 
  -6   4   0      744.35      809.14     28.13 o 
  -5   4   0       70.86       78.31      8.45 o 
  -4   4   0      758.25      730.61     20.09 o 
  -3   4   0       18.69       11.26      2.16 o 
  -2   4   0       18.01       19.03      3.42 o 
  -1   4   0     2543.30     2449.10     25.22 o 
   0   4   0      349.37      368.62     21.17 o 
   1   4   0       41.01       41.30      2.91 o 
   2   4   0     2824.83     2801.82     41.24 o 
   3   4   0     2414.87     2500.95     43.16 o 
   4   4   0      304.66      324.27     19.93 o 
   5   4   0      398.78      404.91     35.27 o 
   6   4   0      111.33      103.48     12.94 o 
   7   4   0      335.55      381.87     41.36 o 
   8   4   0      272.51      248.89     29.88 o 
   9   4   0       38.33       26.55     20.30 o 
  -8   5   0       78.28       91.69     25.56 o 
  -7   5   0      183.51      152.63     34.44 o 
  -6   5   0        2.80       12.08      4.29 o 
  -5   5   0      705.08      671.60     37.27 o 
  -4   5   0        0.48        6.19      2.59 o 
  -3   5   0       54.64       49.04      4.86 o 
  -2   5   0     2802.91     2733.84     40.38 o 
  -1   5   0      817.41      821.05     14.38 o 
   0   5   0      315.73      302.61      7.81 o 
   1   5   0     1390.34     1399.78     15.36 o 
   2   5   0       47.83       61.29      5.03 o 
   3   5   0      149.97      144.79     15.17 o 
   4   5   0       23.45       41.27      7.58 o 
   5   5   0      165.05      153.10     16.56 o 
   6   5   0      105.07       92.10     11.51 o 
   7   5   0      131.47      137.81     16.17 o 
   8   5   0      498.49      570.45     72.26 o 
   9   5   0        9.56       21.79     10.87 o 
  -8   6   0        8.42        7.22      5.15 o 
  -7   6   0       44.84       35.83      8.97 o 
  -6   6   0       18.24       15.53      6.21 o 
  -5   6   0      884.24      987.48     30.56 o 
  -4   6   0      476.20      485.80     14.14 o 
  -3   6   0     3044.17     2967.43     59.76 o 
  -2   6   0     2683.37     2833.54     78.09 o 
  -1   6   0      974.52      971.84     19.46 o 
   0   6   0     3174.12     3047.96     51.99 o 
   1   6   0       66.96       86.92      7.42 o 
   2   6   0       30.95       44.20      4.81 o 
   3   6   0       86.35      100.10     10.54 o 
   4   6   0      712.35      706.12     55.00 o 
   5   6   0      191.17      220.86     23.15 o 
   6   6   0      254.86      235.82     24.35 o 
   7   6   0       16.95       22.69     17.53 o 
   8   6   0       50.84       44.09     11.27 o 
   9   6   0       38.93       55.24      9.41 o 
  -8   7   0      283.96      320.80     41.40 o 
  -7   7   0      282.55      311.22     26.59 o 
  -6   7   0      319.12      342.97     16.64 o 
  -5   7   0       15.77       12.09      4.59 o 
  -4   7   0      133.74      117.85      9.53 o 
  -3   7   0      114.00      116.64      9.44 o 
  -2   7   0       11.02       11.31      2.44 o 
  -1   7   0        0.09        2.79      1.44 o 
   0   7   0      144.47      179.74      8.88 o 
   1   7   0     1496.77     1566.34     26.97 o 
   2   7   0      735.77      697.48     21.77 o 
   3   7   0      330.13      337.72     15.10 o 
   4   7   0     1092.85     1137.11     36.34 o 
   5   7   0        0.31       11.59      4.73 o 
   6   7   0        8.93        6.08      4.79 o 
   7   7   0       46.41       45.73     13.51 o 
   8   7   0       70.35       61.73     17.27 o 
   9   7   0       22.17       18.59      7.01 o 
  -7   8   0        0.50        5.51      4.18 o 
  -6   8   0      429.46      474.16     28.86 o 
  -5   8   0       92.08       75.60      9.85 o 
  -4   8   0      187.94      188.12     28.81 o 
  -3   8   0     2029.10     1980.22     64.42 o 
  -2   8   0       77.98       82.56      7.40 o 
  -1   8   0     2433.18     2374.36     55.77 o 
   0   8   0       63.12       39.80      4.88 o 
   1   8   0      828.07      724.01     20.89 o 
   2   8   0        0.02        5.78      5.18 o 
   3   8   0     1138.09     1092.87     32.20 o 
   4   8   0       73.40       83.17      9.78 o 
   5   8   0       22.96       40.98      6.40 o 
   6   8   0      328.06      339.42     26.56 o 
   7   8   0       49.06       38.46     10.45 o 
   8   8   0        6.07       17.69     15.54 o 
  -7   9   0        8.12        5.44      5.85 o 
  -6   9   0       81.63       72.78     15.02 o 
  -5   9   0      190.88      186.66     13.01 o 
  -4   9   0      100.48       94.07      9.17 o 
  -3   9   0      198.51      220.56     19.07 o 
  -2   9   0       55.49       44.27      6.15 o 
  -1   9   0      894.54      870.50     20.29 o 
   0   9   0       18.78       15.96      4.05 o 
   1   9   0        0.19        3.19      3.55 o 
   2   9   0       12.14       12.99      2.54 o 
   3   9   0      980.53     1029.63     36.03 o 
   4   9   0      146.91      156.78     14.41 o 
   5   9   0      457.10      488.83     26.89 o 
   6   9   0      592.20      565.95     40.17 o 
   7   9   0      129.79      113.25     13.90 o 
   8   9   0       24.43       47.11     25.81 o 
  -7  10   0        8.28       18.90     10.53 o 
  -6  10   0        6.52       11.63      8.50 o 
  -5  10   0      319.46      326.58     11.98 o 
  -4  10   0      356.34      376.22     35.61 o 
  -3  10   0      137.34      126.91     10.83 o 
  -2  10   0      265.48      271.58     10.80 o 
  -1  10   0      853.48      819.53     25.42 o 
   0  10   0     1940.66     1949.46     54.88 o 
   1  10   0      135.09      151.94      6.60 o 
   2  10   0      373.66      393.93     11.13 o 
   3  10   0      506.68      520.39     17.13 o 
   4  10   0      125.56      135.95     14.95 o 
   5  10   0      221.09      193.34     23.26 o 
   6  10   0        6.80        8.36      3.33 o 
   7  10   0        5.56       12.67      3.71 o 
   8  10   0       34.29       37.37      6.68 o 
  -6  11   0      496.95      535.17     45.81 o 
  -5  11   0      542.79      597.63     35.88 o 
  -4  11   0     1182.79     1240.15     40.53 o 
  -3  11   0      313.91      305.16     11.94 o 
  -2  11   0       78.73       77.35     10.14 o 
  -1  11   0      132.62      135.47     15.40 o 
   0  11   0      505.13      479.91      8.37 o 
   1  11   0      106.51      110.06     14.43 o 
   2  11   0      526.50      597.25     29.79 o 
   3  11   0      316.08      323.16     23.31 o 
   4  11   0        0.02        7.48      5.88 o 
   5  11   0      222.06      229.26     24.56 o 
   6  11   0       36.55       27.21      8.03 o 
   7  11   0       56.25       62.75     10.97 o 
  -6  12   0        7.14        8.22      8.32 o 
  -5  12   0       42.73       41.75     14.12 o 
  -4  12   0      856.68      873.76     34.80 o 
  -3  12   0       99.00      109.99     15.93 o 
  -2  12   0      801.13      847.49     31.72 o 
  -1  12   0      852.72      919.08     54.75 o 
   0  12   0     1615.47     1553.96     33.91 o 
   1  12   0       48.01       58.78      7.80 o 
   2  12   0      558.81      521.21     13.58 o 
   3  12   0      102.17      100.60     17.42 o 
   4  12   0     1130.96     1225.57     47.33 o 
   5  12   0       51.78       42.07      7.68 o 
   6  12   0        3.29       12.53      5.22 o 
   7  12   0       43.53       54.02     10.86 o 
  -5  13   0        8.50       12.72      8.21 o 
  -4  13   0        7.85        7.58      4.88 o 
  -3  13   0       38.63       40.07      7.13 o 
  -2  13   0       66.98       76.97     12.83 o 
  -1  13   0      137.47      154.41     26.88 o 
   0  13   0      341.32      338.69     13.78 o 
   1  13   0      336.27      332.30     29.30 o 
   2  13   0      108.50      124.44     18.62 o 
   3  13   0       27.58       28.99      5.79 o 
   4  13   0      508.52      536.94     34.64 o 
   5  13   0      131.16      133.31     17.05 o 
   6  13   0        9.39       13.24      6.93 o 
  -4  14   0      797.93      844.53     28.88 o 
  -3  14   0       21.12       28.24      7.74 o 
  -2  14   0       33.60       24.52     10.12 o 
  -1  14   0       81.61       90.42     13.46 o 
   0  14   0      124.24      137.24     15.67 o 
   1  14   0       16.24       36.06      8.26 o 
   2  14   0      372.26      309.32     46.70 o 
   3  14   0       48.74       45.26      8.34 o 
   4  14   0      317.55      324.54     18.16 o 
   5  14   0        0.36        5.47      4.24 o 
   6  14   0      159.17      132.99     26.80 o 
  -3  15   0       58.63       56.59     14.98 o 
  -2  15   0       17.95       12.77      8.10 o 
  -1  15   0       70.96       70.16     14.31 o 
   0  15   0      214.98      188.50     30.92 o 
   1  15   0       14.24       19.64      6.16 o 
   2  15   0       22.38       13.00      5.99 o 
   3  15   0      372.10      389.92     58.41 o 
   4  15   0       98.15       94.90     15.63 o 
   5  15   0       72.46       50.94      9.79 o 
  -2  16   0      251.80      278.01     51.59 o 
  -1  16   0        1.59       10.88      5.18 o 
   0  16   0      141.44      120.54     33.80 o 
   1  16   0       64.05       52.84     11.15 o 
   2  16   0      588.89      685.53     62.58 o 
   3  16   0        0.62       14.60      6.42 o 
   4  16   0       75.82       50.95     15.21 o 
   1  17   0       18.80       22.09      8.97 o 
  -3 -16   1        2.55        8.51      4.89 o 
  -2 -16   1      173.86      174.34     37.88 o 
  -1 -16   1       83.85       61.01     12.10 o 
   0 -16   1      104.73       91.41     15.68 o 
   1 -16   1       61.82       43.13     14.56 o 
  -4 -15   1        5.66        6.91      7.62 o 
  -3 -15   1      354.36      329.65     53.97 o 
  -2 -15   1      333.31      304.14     52.24 o 
  -1 -15   1       85.39       61.26     20.23 o 
   0 -15   1      101.33       85.27      9.29 o 
   1 -15   1       33.27       23.28     10.24 o 
   2 -15   1      167.65      128.35     33.01 o 
   3 -15   1       11.22       15.03      6.11 o 
  -5 -14   1        5.09        9.96      3.43 o 
  -4 -14   1       84.87       80.72     16.20 o 
  -3 -14   1      353.89      358.56     26.70 o 
  -2 -14   1        0.60        5.97      3.58 o 
  -1 -14   1        3.28        4.75      5.82 o 
   0 -14   1      124.62      130.98     15.34 o 
   1 -14   1      314.56      267.91     44.51 o 
   2 -14   1       36.07       31.64     14.08 o 
   3 -14   1       94.33       57.71     15.60 o 
   4 -14   1      510.13      576.38     59.80 o 
  -6 -13   1       36.64       26.99      7.56 o 
  -5 -13   1       18.02       22.26      4.62 o 
  -4 -13   1       78.37       82.60     11.35 o 
  -3 -13   1      172.87      180.31     17.68 o 
  -2 -13   1      158.91      149.17     10.96 o 
  -1 -13   1       71.48       80.07     21.29 o 
   0 -13   1       63.76       57.15     11.33 o 
   1 -13   1      102.13      112.69     14.78 o 
   2 -13   1      117.28      110.61     17.68 o 
   3 -13   1        7.23        5.50      7.45 o 
   4 -13   1      541.17      584.30     47.48 o 
   5 -13   1        1.39        6.76      8.40 o 
  -7 -12   1      342.63      364.93     38.15 o 
  -6 -12   1       88.03       64.95      9.61 o 
  -5 -12   1      135.99      145.95     18.12 o 
  -4 -12   1      175.22      174.69     14.69 o 
  -3 -12   1      627.30      686.86     35.73 o 
  -2 -12   1      588.74      588.71     33.99 o 
  -1 -12   1      316.58      342.87     35.22 o 
   0 -12   1      149.94      130.38     21.32 o 
   1 -12   1      485.92      498.29     15.06 o 
   2 -12   1      486.55      485.33     28.14 o 
   3 -12   1      355.50      331.12     42.12 o 
   4 -12   1      684.04      728.67     37.62 o 
   5 -12   1        0.09        0.58      4.26 o 
  -7 -11   1       27.11       24.91      6.57 o 
  -6 -11   1      189.24      171.22     22.69 o 
  -5 -11   1      379.26      398.95     30.69 o 
  -4 -11   1      169.48      191.53     17.78 o 
  -3 -11   1      178.88      183.44     19.13 o 
  -2 -11   1     3213.74     3460.06    116.74 o 
  -1 -11   1      181.95      207.33     22.84 o 
   0 -11   1     3437.51     3702.45     94.49 o 
   1 -11   1       14.89       18.97      5.91 o 
   2 -11   1     3705.97     3817.45     70.81 o 
   3 -11   1       13.56       10.19      3.29 o 
   4 -11   1     1112.57     1207.69     54.32 o 
   5 -11   1      162.49      124.04      9.31 o 
   6 -11   1        9.28        6.81      5.87 o 
  -7 -10   1        0.41        5.71      3.53 o 
  -6 -10   1       81.83       75.42     12.97 o 
  -5 -10   1       53.04       50.68      6.22 o 
  -4 -10   1      105.71       98.27      9.50 o 
  -3 -10   1       45.42       42.77      6.56 o 
  -2 -10   1      379.56      352.10     10.54 o 
  -1 -10   1        0.30        6.06      1.97 o 
   0 -10   1      583.55      577.40     38.92 o 
   1 -10   1       19.18       27.05      5.90 o 
   2 -10   1        0.05       10.09      4.66 o 
   3 -10   1      160.21      153.88     14.49 o 
   4 -10   1      139.39      175.28     19.47 o 
   5 -10   1      468.36      490.23     17.30 o 
   6 -10   1       85.02      103.81     31.60 o 
   7 -10   1       29.18       31.11     13.04 o 
  -8  -9   1      132.02      139.98     25.28 o 
  -7  -9   1        9.33       10.11      4.30 o 
  -6  -9   1     1567.76     1704.28     59.12 o 
  -5  -9   1      275.52      268.29     22.39 o 
  -4  -9   1     1362.86     1399.88     37.88 o 
  -3  -9   1      206.49      226.60     17.92 o 
  -2  -9   1     1321.98     1279.90     36.03 o 
  -1  -9   1     1820.59     1864.65     47.95 o 
   0  -9   1      518.31      498.30     10.58 o 
   1  -9   1      174.39      163.80     12.89 o 
   2  -9   1      275.97      340.53     29.94 o 
   3  -9   1      566.35      573.34     13.99 o 
   4  -9   1       23.68       22.08      4.51 o 
   5  -9   1      414.71      438.12     18.15 o 
   6  -9   1       22.95       21.26      8.33 o 
   7  -9   1       64.25       48.29     22.80 o 
  -8  -8   1      129.88      116.71     16.89 o 
  -7  -8   1       16.11       14.47      4.60 o 
  -6  -8   1      192.83      193.52     16.30 o 
  -5  -8   1      229.34      226.60     18.44 o 
  -4  -8   1        0.79        3.09      3.25 o 
  -3  -8   1      291.20      354.46     30.71 o 
  -2  -8   1      863.96      800.80     26.28 o 
  -1  -8   1      215.45      179.32      8.82 o 
   0  -8   1      658.19      638.63     19.57 o 
   1  -8   1     1345.90     1352.53     32.87 o 
   2  -8   1      102.13       96.51      9.32 o 
   3  -8   1        0.52        7.46      3.39 o 
   4  -8   1        0.93        5.84      2.94 o 
   5  -8   1        6.83       12.55      3.52 o 
   6  -8   1      453.20      469.21     36.93 o 
   7  -8   1       23.26       19.31      5.37 o 
  -8  -7   1       84.05      100.26     37.34 o 
  -7  -7   1      222.62      200.96     26.02 o 
  -6  -7   1      171.07      189.56     17.08 o 
  -5  -7   1      424.84      365.10     30.70 o 
  -4  -7   1      300.37      301.08     15.14 o 
  -3  -7   1       70.63       79.33     11.92 o 
  -2  -7   1      369.99      330.25     19.01 o 
  -1  -7   1      166.99      160.26      5.21 o 
   0  -7   1        7.49        5.13      2.26 o 
   1  -7   1     2050.30     2020.11     38.63 o 
   2  -7   1        0.02        3.65      2.50 o 
   3  -7   1      254.61      281.46     11.00 o 
   4  -7   1      303.91      310.57     12.85 o 
   5  -7   1        7.96        6.67      4.75 o 
   6  -7   1       96.35      110.52     14.13 o 
   7  -7   1      157.05      144.59     31.01 o 
   8  -7   1        0.78        7.29      5.88 o 
  -8  -6   1        0.52        5.80      8.56 o 
  -7  -6   1       33.38       34.16      8.92 o 
  -6  -6   1        0.03       10.35      5.41 o 
  -5  -6   1      158.36      177.18     18.35 o 
  -4  -6   1      529.38      511.99     26.57 o 
  -3  -6   1       99.64      125.62     13.44 o 
  -2  -6   1     1131.57     1039.10     27.02 o 
  -1  -6   1     1162.28     1123.64     24.10 o 
   0  -6   1       61.45       78.03     11.43 o 
   1  -6   1     1122.31     1097.56     23.88 o 
   2  -6   1      197.09      197.33     13.80 o 
   3  -6   1     1993.42     1930.16     50.98 o 
   4  -6   1        0.37        5.92      3.19 o 
   5  -6   1      331.62      326.33     32.35 o 
   6  -6   1        1.88        3.87      4.05 o 
   7  -6   1        0.51       11.54      4.31 o 
   8  -6   1       59.24       40.53     13.93 o 
  -9  -5   1      224.06      190.69     46.68 o 
  -8  -5   1      132.76      112.10     19.93 o 
  -7  -5   1      115.72      126.43     14.90 o 
  -6  -5   1       26.70       20.93      4.32 o 
  -5  -5   1      255.03      263.94     23.14 o 
  -4  -5   1       18.57       17.17      3.98 o 
  -3  -5   1     2058.85     2079.37     52.83 o 
  -2  -5   1        3.21        5.64      2.53 o 
  -1  -5   1      376.96      380.09      8.36 o 
   0  -5   1     1435.82     1402.47     29.16 o 
   1  -5   1        3.72       10.57      2.51 o 
   2  -5   1        2.77        3.84      1.88 o 
   3  -5   1       37.82       52.43      5.58 o 
   4  -5   1       57.04       64.74      7.01 o 
   5  -5   1        0.33        3.06      3.73 o 
   6  -5   1       24.12       24.71      4.76 o 
   7  -5   1      107.45      115.29     22.60 o 
   8  -5   1      111.22       96.25     19.52 o 
  -9  -4   1        4.07       13.10     13.37 o 
  -8  -4   1      162.70      156.43     28.05 o 
  -7  -4   1        0.49        9.11      7.32 o 
  -6  -4   1        4.95        8.73      7.31 o 
  -5  -4   1      591.33      627.72     41.21 o 
  -4  -4   1      105.00      119.93      9.70 o 
  -3  -4   1      343.22      345.85     12.41 o 
  -2  -4   1       45.95       37.09      3.32 o 
  -1  -4   1      229.23      218.06      8.78 o 
   0  -4   1    12454.20    12169.83    555.22 o 
   1  -4   1      226.12      221.58     12.63 o 
   2  -4   1     3430.09     3333.36     51.44 o 
   3  -4   1      153.32      181.13      7.64 o 
   4  -4   1        3.78        5.95      2.32 o 
   5  -4   1     1108.03     1185.10     33.91 o 
   6  -4   1      252.80      263.38     24.84 o 
   7  -4   1       55.81       45.98     10.85 o 
   8  -4   1      116.80      102.74     22.15 o 
   9  -4   1       48.99       51.79     12.08 o 
  -9  -3   1       62.31       80.21     36.17 o 
  -8  -3   1      186.08      123.83     44.68 o 
  -7  -3   1       35.34       37.27      7.88 o 
  -6  -3   1      591.11      532.24     21.82 o 
  -5  -3   1      674.85      657.34     31.54 o 
  -4  -3   1      724.43      777.16     25.18 o 
  -3  -3   1      367.77      377.88     29.54 o 
  -2  -3   1       87.37       93.48      6.41 o 
  -1  -3   1     1367.03     1242.10     17.22 o 
   0  -3   1     4424.83     4535.93     56.02 o 
   1  -3   1     1246.63     1157.49     23.09 o 
   2  -3   1      693.33      586.61      9.63 o 
   3  -3   1      248.99      241.01      9.37 o 
   4  -3   1      602.94      557.73     15.53 o 
   5  -3   1       18.36       20.85      3.61 o 
   6  -3   1        3.32        4.71      1.91 o 
   7  -3   1      867.31      931.24     86.63 o 
   8  -3   1        2.67        6.58      4.73 o 
   9  -3   1       33.21       34.40      8.28 o 
  -9  -2   1      100.07       63.59     26.10 o 
  -8  -2   1       74.42       77.69     13.97 o 
  -7  -2   1      417.70      431.11     20.47 o 
  -6  -2   1       13.64       14.05      4.13 o 
  -5  -2   1      420.41      410.34      8.29 o 
  -4  -2   1     1018.58     1032.56     33.32 o 
  -3  -2   1       34.93       42.24      5.00 o 
  -2  -2   1        7.08       14.96      3.49 o 
  -1  -2   1      439.29      379.52      5.39 o 
   0  -2   1       36.09       40.19      2.56 o 
   1  -2   1     2058.26     1895.65     28.31 o 
   2  -2   1     6411.32     6179.93     60.73 o 
   3  -2   1      157.22      136.15      7.76 o 
   4  -2   1      631.50      620.07     17.84 o 
   5  -2   1      274.95      306.99     11.95 o 
   6  -2   1       14.06       18.62      4.75 o 
   7  -2   1      109.69      119.84     14.72 o 
   8  -2   1      419.27      448.74     27.42 o 
   9  -2   1       13.88       25.77      8.15 o 
  -9  -1   1      222.04      230.49     55.48 o 
  -8  -1   1       33.98       39.57     10.95 o 
  -7  -1   1      271.16      271.08     52.65 o 
  -6  -1   1        2.06        4.31      9.92 o 
  -5  -1   1      145.54      152.33      8.51 o 
  -4  -1   1      352.58      318.55     23.31 o 
  -3  -1   1      640.47      678.44     11.59 o 
  -2  -1   1     9697.62    10013.87    107.29 o 
  -1  -1   1     7558.83     7242.47     67.04 o 
   0  -1   1     1463.69     1406.57     22.28 o 
   1  -1   1       71.51       52.35      3.40 o 
   2  -1   1     8691.71     8475.93     54.68 o 
   3  -1   1     1083.06     1001.65     16.70 o 
   4  -1   1     5762.55     5788.15     90.31 o 
   5  -1   1        4.03        4.10      1.67 o 
   6  -1   1       11.46        6.33      3.47 o 
   7  -1   1        3.50        6.62      4.00 o 
   8  -1   1      437.27      510.68     54.28 o 
   9  -1   1      316.71      395.45     42.33 o 
  -9   0   1       18.23       23.43     13.58 o 
  -8   0   1      320.39      315.25     53.94 o 
  -7   0   1      262.43      290.53     39.22 o 
  -6   0   1      789.03      805.41     37.97 o 
  -5   0   1      163.91      162.76      4.81 o 
  -4   0   1      233.86      199.71     18.30 o 
  -3   0   1      397.37      398.26     10.36 o 
  -2   0   1     4110.06     4127.26     64.34 o 
  -1   0   1      251.57      239.98      7.60 o 
   1   0   1      352.90      324.72      7.81 o 
   2   0   1      883.46      765.91     10.65 o 
   3   0   1      817.01      759.63     11.77 o 
   4   0   1       96.18      114.13     10.45 o 
   5   0   1     1149.31     1114.69     26.42 o 
   6   0   1      483.68      516.12     13.64 o 
   7   0   1       50.65       59.19     25.04 o 
   8   0   1        6.87       23.44     10.89 o 
   9   0   1        0.32       17.56     10.78 o 
  -9   1   1        4.24        5.19      6.05 o 
  -8   1   1        7.18       25.83     10.16 o 
  -7   1   1      805.77      882.26    138.75 o 
  -6   1   1      514.99      542.57     44.16 o 
  -5   1   1       16.52       11.80      5.00 o 
  -4   1   1     6567.06     6752.27    228.32 o 
  -3   1   1     1174.89     1143.45     20.80 o 
  -2   1   1    21436.85    22460.13    148.59 o 
  -1   1   1     4351.09     4128.41     31.63 o 
   1   1   1       14.30       16.12      1.02 o 
   2   1   1    12909.01    13110.42     88.00 o 
   3   1   1      415.47      403.31      7.71 o 
   4   1   1     1960.98     2145.44     41.07 o 
   5   1   1       19.74       21.25      2.88 o 
   6   1   1       31.39        5.00      6.55 o 
   7   1   1       61.43       73.90     12.49 o 
   8   1   1       17.17       35.73     12.12 o 
   9   1   1      193.55      148.62     89.88 o 
  -9   2   1       50.31       47.81     19.03 o 
  -8   2   1      293.52      274.06     41.69 o 
  -7   2   1      214.58      240.98     15.08 o 
  -6   2   1      654.50      667.56     22.29 o 
  -5   2   1      963.27      940.53     34.29 o 
  -4   2   1      112.09      132.03      3.57 o 
  -3   2   1      127.27      111.51      4.40 o 
  -2   2   1      920.72      829.45     13.62 o 
  -1   2   1    14982.81    15435.67    121.70 o 
   0   2   1      172.18      163.89      5.76 o 
   1   2   1      744.66      706.36     10.26 o 
   2   2   1     5065.33     5036.86     49.85 o 
   3   2   1       25.76       25.88      2.72 o 
   4   2   1       83.89       78.47      8.24 o 
   5   2   1       40.96       48.01      6.26 o 
   6   2   1      410.47      413.52     28.08 o 
   7   2   1       77.57       72.31     11.93 o 
   8   2   1      172.11      176.61     30.91 o 
   9   2   1       29.62       30.14     10.06 o 
  -9   3   1      303.95      349.24     64.18 o 
  -8   3   1      168.30      128.70     22.78 o 
  -7   3   1        0.54        1.33      9.43 o 
  -6   3   1     2762.36     2975.61     85.17 o 
  -5   3   1       47.76       62.60      8.53 o 
  -4   3   1      192.87      232.57     12.97 o 
  -3   3   1       25.96       26.31      2.53 o 
  -2   3   1     4052.39     4047.33     33.59 o 
  -1   3   1     3974.63     3967.26     36.56 o 
   0   3   1      111.12      115.27      5.93 o 
   1   3   1      544.86      482.35     11.92 o 
   2   3   1     9889.73     9602.52    144.17 o 
   3   3   1       53.24       60.10      4.61 o 
   4   3   1      193.10      200.56     15.73 o 
   5   3   1       20.31       31.00      4.75 o 
   6   3   1      305.18      302.34     14.32 o 
   7   3   1        5.22        6.62      3.44 o 
   8   3   1       24.77       26.12      8.59 o 
   9   3   1      287.22      269.42     55.89 o 
  -8   4   1       23.57       35.80      7.69 o 
  -7   4   1      125.32      129.32     19.42 o 
  -6   4   1      946.45      930.90     26.34 o 
  -5   4   1      772.16      680.85     21.17 o 
  -4   4   1      142.68      160.36      9.92 o 
  -3   4   1      398.14      402.57      8.81 o 
  -2   4   1      200.53      225.59      6.89 o 
  -1   4   1    10879.51    10508.61    135.92 o 
   0   4   1      692.12      565.34      9.41 o 
   1   4   1     1116.29     1134.19     22.70 o 
   2   4   1       48.20       49.72      3.89 o 
   3   4   1       87.92       70.76      5.19 o 
   4   4   1      895.56      897.35     32.64 o 
   5   4   1       44.56       44.78      5.34 o 
   6   4   1      487.02      455.49     18.04 o 
   7   4   1       15.18       18.84      5.70 o 
   8   4   1        6.42       15.44      7.24 o 
   9   4   1        7.61       17.07      6.03 o 
  -8   5   1       44.26       24.67     11.68 o 
  -7   5   1        7.32        7.33      8.64 o 
  -6   5   1       15.15        9.52      4.80 o 
  -5   5   1      110.85      120.18      8.11 o 
  -4   5   1     1476.75     1463.43     32.11 o 
  -3   5   1      908.04      948.11     23.63 o 
  -2   5   1     2510.28     2644.70     41.53 o 
  -1   5   1     1182.50     1144.01     17.60 o 
   0   5   1     6634.26     6590.94     85.84 o 
   1   5   1      460.99      450.08     10.41 o 
   2   5   1      514.83      511.92      9.55 o 
   3   5   1      655.73      628.90     34.88 o 
   4   5   1      302.58      308.41     15.08 o 
   5   5   1      815.40      810.95     27.97 o 
   6   5   1     2121.88     2204.88     57.38 o 
   7   5   1        0.88        8.35      5.97 o 
   8   5   1        0.06       21.46     10.75 o 
   9   5   1        0.13       12.02     16.11 o 
  -8   6   1       55.48       36.54      7.96 o 
  -7   6   1      294.10      348.78     54.05 o 
  -6   6   1        0.53        6.52      6.05 o 
  -5   6   1      526.14      522.94     11.91 o 
  -4   6   1      121.64      131.20     10.37 o 
  -3   6   1      511.08      515.55     16.95 o 
  -2   6   1     1468.93     1616.31     24.71 o 
  -1   6   1      787.90      750.10     24.22 o 
   0   6   1     1749.56     1663.67     17.88 o 
   1   6   1      383.66      348.94     12.09 o 
   2   6   1      761.36      726.14     16.95 o 
   3   6   1       64.04       79.90      9.92 o 
   4   6   1       13.60       16.61      5.27 o 
   5   6   1      740.74      691.41     39.28 o 
   6   6   1        2.94        9.02      4.84 o 
   7   6   1        0.48       11.94      4.80 o 
   8   6   1      165.69      172.40     35.72 o 
   9   6   1      129.22      143.77     25.73 o 
  -8   7   1      270.67      285.17     45.81 o 
  -7   7   1        6.74        7.81      4.52 o 
  -6   7   1      487.38      499.97     23.23 o 
  -5   7   1       51.12       46.66      8.04 o 
  -4   7   1      103.72      106.28     11.62 o 
  -3   7   1     2686.63     2801.12     59.76 o 
  -2   7   1     1979.85     1945.86     36.16 o 
  -1   7   1      550.92      563.91     13.01 o 
   0   7   1       23.74       30.12      4.37 o 
   1   7   1      248.54      208.07     16.77 o 
   2   7   1      347.02      431.74     13.46 o 
   3   7   1      451.15      475.20     14.87 o 
   4   7   1      891.77      946.56     30.02 o 
   5   7   1      517.80      520.47     31.20 o 
   6   7   1      431.17      453.95     28.63 o 
   7   7   1      290.29      279.41     25.01 o 
   8   7   1       61.61       60.04     12.18 o 
   9   7   1       86.46       90.91     22.47 o 
  -7   8   1        0.99        7.03      5.59 o 
  -6   8   1       59.26       61.08     10.46 o 
  -5   8   1      524.44      536.71     19.59 o 
  -4   8   1      100.00      104.21     10.50 o 
  -3   8   1      106.89      105.42     12.13 o 
  -2   8   1       25.91       26.90      4.00 o 
  -1   8   1     3360.85     3529.97     63.19 o 
   0   8   1       58.21       54.48      5.03 o 
   1   8   1      136.74      158.10      8.97 o 
   2   8   1      275.42      276.02     17.33 o 
   3   8   1       43.83       57.78      7.61 o 
   4   8   1        0.76        9.28      4.36 o 
   5   8   1       72.88       68.37     11.91 o 
   6   8   1      141.74      135.29     10.62 o 
   7   8   1        3.87       21.60     14.33 o 
   8   8   1        7.49       16.20      6.07 o 
   9   8   1        8.85       12.85      5.70 o 
  -7   9   1        0.20        9.08      7.80 o 
  -6   9   1       11.21        9.93      4.35 o 
  -5   9   1      162.94      159.77     15.08 o 
  -4   9   1       36.91       35.04      4.49 o 
  -3   9   1      208.06      229.66     19.64 o 
  -2   9   1      329.41      334.99     17.61 o 
  -1   9   1      448.89      453.82     14.35 o 
   0   9   1      262.90      285.98     13.87 o 
   1   9   1      219.81      205.12     14.78 o 
   2   9   1      227.19      214.04      9.80 o 
   3   9   1        6.32       10.17      3.86 o 
   4   9   1      383.75      400.26     33.33 o 
   5   9   1       11.00       11.09      4.50 o 
   6   9   1      207.13      190.13     18.23 o 
   7   9   1       51.47       48.96      6.77 o 
   8   9   1       62.37       58.11     11.28 o 
  -7  10   1        0.17        9.82      5.72 o 
  -6  10   1      179.41      202.12     55.14 o 
  -5  10   1       31.42       19.90      7.55 o 
  -4  10   1     1380.08     1361.32     45.79 o 
  -3  10   1      420.98      421.87     10.30 o 
  -2  10   1      691.02      682.55     17.96 o 
  -1  10   1       12.62       10.71      3.05 o 
   0  10   1      406.95      377.61     12.78 o 
   1  10   1     1316.38     1280.35     47.66 o 
   2  10   1        0.19        4.64      4.29 o 
   3  10   1      443.34      510.64     34.64 o 
   4  10   1       71.29      103.01     15.68 o 
   5  10   1       60.96       70.51      8.62 o 
   6  10   1      177.10      193.93     22.97 o 
   7  10   1       97.76       97.46     13.93 o 
   8  10   1       54.59       24.66     10.51 o 
  -6  11   1       35.70       37.13     11.29 o 
  -5  11   1       15.52        3.18      6.69 o 
  -4  11   1      191.47      200.81     27.32 o 
  -3  11   1      685.65      687.36     53.36 o 
  -2  11   1        0.16        6.40      2.57 o 
  -1  11   1       34.65       26.13      4.87 o 
   0  11   1        2.96        3.44      1.88 o 
   1  11   1      425.70      434.20     12.09 o 
   2  11   1      218.35      230.39      8.18 o 
   3  11   1      259.94      273.46     24.56 o 
   4  11   1       97.10       95.64      8.93 o 
   5  11   1      283.80      284.06     29.22 o 
   6  11   1      123.17      111.76     16.85 o 
   7  11   1        0.02        3.06      6.58 o 
   8  11   1       33.61       26.74      4.85 o 
  -6  12   1      369.85      362.64     55.47 o 
  -5  12   1       28.47       10.43      7.51 o 
  -4  12   1      149.56      133.38     19.68 o 
  -3  12   1      111.67      123.57     17.75 o 
  -2  12   1      357.43      369.96     34.30 o 
  -1  12   1        3.20        6.85      3.72 o 
   0  12   1      525.94      474.05     41.86 o 
   1  12   1       60.90       54.42      8.32 o 
   2  12   1        3.86       12.52      3.17 o 
   3  12   1      108.92      105.52     13.33 o 
   4  12   1      849.87      808.02     49.69 o 
   5  12   1       77.24       82.43     11.43 o 
   6  12   1       30.05       17.79      4.58 o 
   7  12   1        0.18       -0.13      4.45 o 
  -5  13   1      256.92      293.38     39.98 o 
  -4  13   1       47.35       37.03     12.52 o 
  -3  13   1       10.45       13.61      6.43 o 
  -2  13   1       24.43       24.99      6.03 o 
  -1  13   1        4.60       11.61      5.24 o 
   0  13   1      550.91      542.14     16.51 o 
   1  13   1       71.79       38.08     19.31 o 
   2  13   1       17.74       21.03      4.17 o 
   3  13   1       84.38       74.85      8.05 o 
   4  13   1      272.95      311.94     25.97 o 
   5  13   1      125.09      131.21     12.85 o 
   6  13   1        9.95       10.08      3.04 o 
   7  13   1      119.28       94.10     27.22 o 
  -4  14   1       10.61        9.37      5.72 o 
  -3  14   1      168.44      199.35     40.34 o 
  -2  14   1       61.76       42.18     11.89 o 
  -1  14   1      178.02      152.55     30.04 o 
   0  14   1       88.39       78.47     14.81 o 
   1  14   1       10.03       16.16      6.27 o 
   2  14   1        3.00       11.16      4.83 o 
   3  14   1      358.74      391.61     27.43 o 
   4  14   1       55.37       57.16      7.75 o 
   5  14   1       64.23       53.93     10.63 o 
   6  14   1      149.95      122.86     26.97 o 
  -3  15   1       46.24       50.98     14.97 o 
  -2  15   1       38.04       44.12      9.54 o 
  -1  15   1       28.06       28.37     10.33 o 
   0  15   1       73.45       75.89     15.37 o 
   1  15   1       60.51       61.62     10.45 o 
   2  15   1      127.63      135.08     24.64 o 
   3  15   1       41.88       43.88      8.85 o 
   4  15   1       34.51       62.31     12.45 o 
   5  15   1       33.84       22.76     11.73 o 
  -2  16   1      301.26      197.04     45.53 o 
  -1  16   1        5.02        6.04      4.70 o 
   0  16   1      603.27      700.51     45.29 o 
   1  16   1        0.99       14.22      4.44 o 
   2  16   1      168.99      158.37     29.13 o 
   3  16   1        2.39        1.16      6.91 o 
   4  16   1       68.01       44.95     13.62 o 
   0  17   1      194.38      173.12     36.66 o 
   1  17   1       36.17       30.94     13.48 o 
   2  17   1      290.61      261.24     65.72 o 
   3  17   1        0.11       -3.86      6.98 o 
  -2 -16   2       99.78       80.09     22.30 o 
  -1 -16   2      196.67      166.78     41.36 o 
   0 -16   2       78.19       95.57     17.96 o 
   1 -16   2      184.52      143.75     50.88 o 
  -4 -15   2        1.31        6.62      5.10 o 
  -3 -15   2      387.97      341.49     63.10 o 
  -2 -15   2       69.06       80.16     11.96 o 
  -1 -15   2      100.50      100.15     19.15 o 
   0 -15   2        9.30       10.30      8.42 o 
   1 -15   2        0.17        7.69      5.37 o 
   2 -15   2      232.51      202.36     45.55 o 
  -5 -14   2       15.95       21.21      7.94 o 
  -4 -14   2       32.77       20.34      5.95 o 
  -3 -14   2        5.24        6.67      3.09 o 
  -2 -14   2       11.24       14.58      5.32 o 
  -1 -14   2      136.77      117.01     16.14 o 
   0 -14   2       98.38      119.31     20.16 o 
   1 -14   2        6.94        6.15      9.74 o 
   2 -14   2      249.59      210.00     39.47 o 
   3 -14   2       90.11       73.92     17.87 o 
   4 -14   2       72.96       54.02     14.31 o 
  -6 -13   2       84.44       62.83     10.45 o 
  -5 -13   2        1.27        6.53      5.38 o 
  -4 -13   2       28.04       21.94      6.68 o 
  -3 -13   2      479.14      473.47     24.93 o 
  -2 -13   2      219.23      179.26     20.36 o 
  -1 -13   2     1080.71     1125.90     46.42 o 
   0 -13   2        2.56        8.03      4.39 o 
   1 -13   2       45.95       40.25      6.78 o 
   2 -13   2        6.75        9.92      7.75 o 
   3 -13   2        4.63        7.17      4.25 o 
   4 -13   2       17.38       14.27      4.55 o 
   5 -13   2       57.28       32.70     16.83 o 
  -6 -12   2        0.49        8.51      3.57 o 
  -5 -12   2        8.58        7.07      3.98 o 
  -4 -12   2       21.03       26.27      5.05 o 
  -3 -12   2       72.51       67.45      8.72 o 
  -2 -12   2       35.03       38.08      7.04 o 
  -1 -12   2      159.08      163.83     17.83 o 
   0 -12   2        8.24       14.40      4.78 o 
   1 -12   2      709.10      733.79     32.14 o 
   2 -12   2     1057.74     1149.19     38.43 o 
   3 -12   2      265.46      276.83     21.21 o 
   4 -12   2        1.29        4.39      4.71 o 
   5 -12   2       28.45       25.99      8.47 o 
  -7 -11   2        1.30        8.98      5.08 o 
  -6 -11   2        9.25       13.81      5.34 o 
  -5 -11   2        1.77        7.61      4.25 o 
  -4 -11   2      125.06      134.17     10.32 o 
  -3 -11   2      587.86      597.74     29.73 o 
  -2 -11   2       89.16       89.50      8.43 o 
  -1 -11   2      493.81      444.94     34.68 o 
   0 -11   2       27.94       38.76      7.94 o 
   1 -11   2      251.84      257.78     19.30 o 
   2 -11   2      902.03      863.65     41.23 o 
   3 -11   2      271.31      258.50     26.29 o 
   4 -11   2      161.60      144.70     22.24 o 
   5 -11   2      115.35       96.13     20.39 o 
   6 -11   2        5.92        5.49      4.15 o 
  -7 -10   2        5.85        7.14      3.24 o 
  -6 -10   2      293.58      290.28     34.43 o 
  -5 -10   2       79.83       81.36      9.18 o 
  -4 -10   2      196.59      184.26     16.67 o 
  -3 -10   2      213.94      193.43     21.96 o 
  -2 -10   2     5846.27     5980.83    136.90 o 
  -1 -10   2       98.50       91.77     15.19 o 
   0 -10   2     2590.99     2689.21     66.18 o 
   1 -10   2      276.71      275.60     25.96 o 
   2 -10   2     1857.65     1846.93     44.99 o 
   3 -10   2     1137.51     1196.25     46.69 o 
   4 -10   2      357.82      331.68     30.78 o 
   5 -10   2      213.06      189.47     25.49 o 
   6 -10   2       41.30       49.27      9.99 o 
  -8  -9   2      307.59      236.41     72.58 o 
  -7  -9   2      161.89      135.25     18.53 o 
  -6  -9   2        0.67        4.19      3.94 o 
  -5  -9   2       22.56       19.99      5.46 o 
  -4  -9   2        1.23       12.53      4.04 o 
  -3  -9   2     2204.68     2450.40     92.55 o 
  -2  -9   2       34.36       30.73      4.75 o 
  -1  -9   2      349.89      341.39      9.33 o 
   0  -9   2       39.85       35.67      6.61 o 
   1  -9   2       29.60       28.24      4.62 o 
   2  -9   2      651.92      681.25     43.04 o 
   3  -9   2      754.28      743.46     24.34 o 
   4  -9   2        2.77        4.76      3.08 o 
   5  -9   2       45.68       40.37      5.43 o 
   6  -9   2        2.72        9.88      4.70 o 
   7  -9   2       43.64       40.09     10.87 o 
  -8  -8   2      594.32      708.07    115.80 o 
  -7  -8   2        0.03        4.86      3.63 o 
  -6  -8   2      333.22      365.71     17.50 o 
  -5  -8   2       28.98       34.43      6.12 o 
  -4  -8   2       84.71       94.92     12.70 o 
  -3  -8   2       13.30       20.18      4.52 o 
  -2  -8   2      672.33      647.96     21.18 o 
  -1  -8   2        4.73       10.97      6.49 o 
   0  -8   2      255.04      300.86     24.57 o 
   1  -8   2      240.40      249.27     20.18 o 
   2  -8   2      362.85      364.02     13.40 o 
   3  -8   2       27.64       25.14      6.00 o 
   4  -8   2      880.09      903.32    159.08 o 
   5  -8   2      207.45      214.65     27.07 o 
   6  -8   2       25.38       20.98      9.32 o 
   7  -8   2      176.37      145.98     33.00 o 
  -8  -7   2      190.84      147.29     23.55 o 
  -7  -7   2        0.02        8.58      6.70 o 
  -6  -7   2      250.79      249.52     22.82 o 
  -5  -7   2        8.26       20.00      3.68 o 
  -4  -7   2     2315.08     2450.54     80.46 o 
  -3  -7   2       14.60       26.67      9.09 o 
  -2  -7   2        6.90       10.64      3.78 o 
  -1  -7   2      816.07      719.93     24.20 o 
   0  -7   2      152.81      153.99     12.34 o 
   1  -7   2      606.48      547.85     17.08 o 
   2  -7   2     1082.64     1074.10     53.32 o 
   3  -7   2        8.90        9.89      3.74 o 
   4  -7   2       37.12       51.30      6.84 o 
   5  -7   2       18.87       15.49      4.40 o 
   6  -7   2      458.63      533.65     32.85 o 
   7  -7   2      254.34      258.74     38.01 o 
   8  -7   2      200.51      138.42     36.08 o 
  -8  -6   2       21.67       21.02      6.42 o 
  -7  -6   2      155.56      160.96     32.98 o 
  -6  -6   2      158.38      153.33     15.31 o 
  -5  -6   2       70.78       79.55      8.50 o 
  -4  -6   2     1524.79     1562.22     51.47 o 
  -3  -6   2      267.04      266.78     10.91 o 
  -2  -6   2      396.04      443.89     25.05 o 
  -1  -6   2       30.58       28.64      3.51 o 
   0  -6   2      694.61      743.64     17.57 o 
   1  -6   2     5902.36     6041.11     95.47 o 
   2  -6   2      821.60      815.93     33.34 o 
   3  -6   2        5.40        8.59      3.19 o 
   4  -6   2      458.86      476.78     13.61 o 
   5  -6   2       46.85       54.42      7.50 o 
   6  -6   2       66.58       69.85      8.26 o 
   7  -6   2       15.09       21.46      5.60 o 
   8  -6   2      356.27      329.03     57.26 o 
  -8  -5   2       11.09       20.00     13.06 o 
  -7  -5   2      152.16      170.72     20.24 o 
  -6  -5   2      120.23       92.19     10.74 o 
  -5  -5   2      414.75      452.90     17.49 o 
  -4  -5   2      207.05      196.81     18.76 o 
  -3  -5   2       29.72       37.43      5.75 o 
  -2  -5   2     2850.88     2931.14     68.89 o 
  -1  -5   2      362.20      317.03     26.20 o 
   0  -5   2      738.89      652.31     22.16 o 
   1  -5   2     2876.02     2896.92     35.28 o 
   2  -5   2       30.32       31.60      3.91 o 
   3  -5   2      875.03      816.12     26.98 o 
   4  -5   2      443.67      453.67     12.30 o 
   5  -5   2      210.36      216.95     32.65 o 
   6  -5   2      341.61      355.61     12.48 o 
   7  -5   2       45.57       67.82     11.17 o 
   8  -5   2       22.86       21.73      9.24 o 
  -9  -4   2       10.70       13.54      6.43 o 
  -8  -4   2      149.77      163.95     26.67 o 
  -7  -4   2      343.30      344.17     54.01 o 
  -6  -4   2       22.90       29.32      5.26 o 
  -5  -4   2       21.63       28.31      8.05 o 
  -4  -4   2      258.49      263.49     10.59 o 
  -3  -4   2       17.22       20.02      3.63 o 
  -2  -4   2     2113.95     2029.63     36.24 o 
  -1  -4   2     1375.16     1361.94     25.01 o 
   0  -4   2     3123.63     3103.75     27.23 o 
   1  -4   2       11.76       16.56      1.87 o 
   2  -4   2       40.09       28.75      2.45 o 
   3  -4   2      767.45      761.21     19.14 o 
   4  -4   2     1059.73      981.01     24.04 o 
   5  -4   2      351.81      352.79     14.95 o 
   6  -4   2      100.13       99.66     10.33 o 
   7  -4   2      358.50      353.63     48.18 o 
   8  -4   2        4.45        2.62      3.65 o 
   9  -4   2       29.23       25.20     10.18 o 
  -9  -3   2       50.97       46.39     10.68 o 
  -8  -3   2      147.34      160.93     21.56 o 
  -7  -3   2        1.39        6.87      6.60 o 
  -6  -3   2      295.34      282.95     27.37 o 
  -5  -3   2        8.82        6.40      3.72 o 
  -4  -3   2       26.81       19.66      3.82 o 
  -3  -3   2      790.58      734.61     18.29 o 
  -2  -3   2      633.57      630.85     11.77 o 
  -1  -3   2      504.39      520.35      8.64 o 
   0  -3   2     2104.18     2123.20     35.30 o 
   1  -3   2     1553.25     1500.29     20.96 o 
   2  -3   2      364.00      338.91      7.48 o 
   3  -3   2        0.17        4.57      1.64 o 
   4  -3   2      143.72      143.13      8.54 o 
   5  -3   2      199.90      173.93     10.20 o 
   6  -3   2      143.56      173.58     13.40 o 
   7  -3   2      147.59      146.17     22.69 o 
   8  -3   2       13.89       23.03      7.72 o 
   9  -3   2       99.37       83.39     22.77 o 
  -9  -2   2        2.96       11.70     10.65 o 
  -8  -2   2        6.32       12.25      8.41 o 
  -7  -2   2        0.77       18.47     23.87 o 
  -6  -2   2      410.74      433.10     32.93 o 
  -5  -2   2     1351.73     1303.78     31.34 o 
  -4  -2   2      221.74      215.98     11.24 o 
  -3  -2   2      574.83      628.21     21.67 o 
  -2  -2   2     1155.25     1121.36     21.49 o 
  -1  -2   2      911.65      810.65     15.88 o 
   0  -2   2     3569.12     3483.24     30.82 o 
   1  -2   2     6362.95     6176.20     77.83 o 
   2  -2   2      332.99      287.98      5.72 o 
   3  -2   2     1645.23     1692.58     17.62 o 
   4  -2   2     3487.28     3504.57     62.61 o 
   5  -2   2      161.67      182.29      6.72 o 
   6  -2   2      173.08      140.68      7.19 o 
   7  -2   2      245.22      215.55     26.85 o 
   8  -2   2       82.80       66.30     19.33 o 
   9  -2   2        2.41       19.75      8.91 o 
  -9  -1   2      109.01      125.22     17.09 o 
  -8  -1   2        0.85        4.82     11.19 o 
  -7  -1   2      552.26      559.64     58.73 o 
  -6  -1   2      176.44      181.92     24.87 o 
  -5  -1   2      193.19      180.51      6.88 o 
  -4  -1   2     1725.34     1700.82     45.21 o 
  -3  -1   2      123.87      101.23     18.82 o 
  -2  -1   2      635.40      611.24     10.13 o 
  -1  -1   2        0.56        4.33      1.91 o 
   0  -1   2      414.93      384.30      3.24 o 
   1  -1   2      599.26      548.96      8.01 o 
   2  -1   2     7239.29     7065.62     51.67 o 
   3  -1   2      553.60      494.54     10.91 o 
   4  -1   2     1152.31     1139.72     24.11 o 
   5  -1   2      121.00      130.77      6.29 o 
   6  -1   2      358.12      350.68     13.02 o 
   7  -1   2       27.92       31.54      6.08 o 
   8  -1   2       64.17       58.84     17.38 o 
   9  -1   2      217.87      200.95     47.62 o 
  -9   0   2       10.14       13.45      6.71 o 
  -8   0   2       60.82       51.88     14.07 o 
  -7   0   2       47.59       55.88     14.28 o 
  -6   0   2      704.51      717.55     26.94 o 
  -5   0   2      573.65      658.28     27.15 o 
  -4   0   2      127.64      133.34     16.57 o 
  -3   0   2     1341.62     1392.44     19.25 o 
  -2   0   2     8090.86     8233.00     74.58 o 
  -1   0   2     2207.13     2035.00     48.31 o 
   0   0   2      878.16      823.76     10.82 o 
   1   0   2     7010.90     6733.79     69.61 o 
   2   0   2      132.63      146.99      6.64 o 
   3   0   2      182.32      163.88      3.61 o 
   4   0   2      796.17      838.69     18.33 o 
   5   0   2       49.14       59.95      6.12 o 
   6   0   2       21.41       28.49      8.14 o 
   7   0   2       53.51       59.41     12.09 o 
   8   0   2       30.00       48.95     10.73 o 
   9   0   2        1.49       13.59     12.89 o 
  -9   1   2       62.87       55.81     12.50 o 
  -8   1   2      174.55      116.16     24.17 o 
  -7   1   2      343.96      356.19     42.08 o 
  -6   1   2     1419.17     1453.77     49.90 o 
  -5   1   2     1589.41     1704.79     58.17 o 
  -4   1   2     3852.11     3844.26     98.01 o 
  -3   1   2     1347.67     1243.70     19.63 o 
  -2   1   2      898.99      885.59     15.22 o 
  -1   1   2      364.99      348.70      6.42 o 
   0   1   2       10.89        9.21      0.66 o 
   1   1   2     1335.15     1232.06     15.82 o 
   2   1   2    14344.40    14781.32    119.02 o 
   3   1   2     2327.09     2308.65     22.50 o 
   4   1   2     2870.80     2894.32     42.04 o 
   5   1   2      129.63      121.37     11.50 o 
   6   1   2      249.17      236.94     15.82 o 
   7   1   2      265.80      274.44     31.57 o 
   8   1   2       94.23      120.73     21.04 o 
   9   1   2       17.48       21.03     10.60 o 
  -9   2   2      144.57       90.50     21.39 o 
  -8   2   2      248.32      212.70     44.29 o 
  -7   2   2      233.70      225.34     37.02 o 
  -6   2   2     1121.87     1151.16     36.67 o 
  -5   2   2      230.06      217.83     11.36 o 
  -4   2   2     1340.41     1429.90     73.61 o 
  -3   2   2      902.68      910.78     22.89 o 
  -2   2   2     7707.58     7915.14     77.65 o 
  -1   2   2      169.83      168.30      3.59 o 
   0   2   2      926.68      811.93     10.99 o 
   1   2   2       46.71       50.04      3.33 o 
   2   2   2    21902.15    23676.35    451.07 o 
   3   2   2       57.66       64.09      4.40 o 
   4   2   2      575.04      622.97     15.68 o 
   5   2   2      432.18      470.31     15.83 o 
   6   2   2        7.30       10.35      4.70 o 
   7   2   2      239.75      174.76     23.25 o 
   8   2   2      104.66      125.65     19.75 o 
   9   2   2       18.97       14.24     28.80 o 
  -8   3   2     1086.19     1020.29    175.94 o 
  -7   3   2       91.61       82.70     12.28 o 
  -6   3   2       79.71       14.27      7.97 o 
  -5   3   2       56.40       70.45     10.19 o 
  -4   3   2      502.00      509.40     23.45 o 
  -3   3   2      527.38      499.62     13.80 o 
  -2   3   2      218.48      250.34      5.36 o 
  -1   3   2    10021.89     9667.03     82.93 o 
   0   3   2        5.05        5.26      3.33 o 
   1   3   2        7.85        7.80      1.79 o 
   2   3   2      493.98      451.07     12.40 o 
   3   3   2     2606.49     2665.63     37.02 o 
   4   3   2     2779.60     2865.11     42.70 o 
   5   3   2        4.63        4.02      5.09 o 
   6   3   2       11.90       16.72      4.07 o 
   7   3   2      726.67      859.30     78.43 o 
   8   3   2        0.89        4.60      3.23 o 
   9   3   2      287.36      276.29     49.73 o 
  -8   4   2       47.73       45.37     11.19 o 
  -7   4   2      260.30      268.73     38.13 o 
  -6   4   2     1152.13     1193.95     26.47 o 
  -5   4   2      392.66      426.34     16.91 o 
  -4   4   2      266.30      262.18      6.12 o 
  -3   4   2      444.63      418.24     12.38 o 
  -2   4   2       13.16       14.81      2.31 o 
  -1   4   2     2059.90     1997.77     19.43 o 
   0   4   2     1900.71     1776.44     21.37 o 
   1   4   2     4282.79     4248.86     28.33 o 
   2   4   2     1734.75     1683.73     32.21 o 
   3   4   2       39.94       29.38      2.54 o 
   4   4   2     7046.62     7452.62    118.70 o 
   5   4   2        0.07       10.56      5.06 o 
   6   4   2      468.96      444.40     14.41 o 
   7   4   2       69.42       69.97      7.34 o 
   8   4   2      476.61      464.91     87.70 o 
   9   4   2       67.58       78.57     14.37 o 
  -8   5   2      336.06      342.94     34.32 o 
  -7   5   2       47.97       43.76      8.92 o 
  -6   5   2      128.15      124.55     19.65 o 
  -5   5   2      803.72      781.99     40.34 o 
  -4   5   2      632.42      620.85     11.22 o 
  -3   5   2      245.97      272.19     10.87 o 
  -2   5   2      512.50      555.37     11.43 o 
  -1   5   2       51.63       53.35      4.16 o 
   0   5   2        2.41        2.49      2.85 o 
   1   5   2      921.19      845.35     12.61 o 
   2   5   2      952.55      968.20     15.73 o 
   3   5   2     2018.09     2127.94     30.10 o 
   4   5   2      419.65      363.59     17.14 o 
   5   5   2       56.00       53.34      8.99 o 
   6   5   2      118.44      135.22     16.99 o 
   7   5   2      253.57      250.92     37.65 o 
   8   5   2        8.45       24.62      9.20 o 
   9   5   2      155.64      158.20     26.08 o 
  -8   6   2       69.49       23.87      9.07 o 
  -7   6   2        0.10        8.04      5.31 o 
  -6   6   2        2.90        5.62      5.18 o 
  -5   6   2        2.37        2.43      1.40 o 
  -4   6   2      856.63      817.77     29.87 o 
  -3   6   2      490.47      507.85     17.17 o 
  -2   6   2     1520.31     1365.64     30.57 o 
  -1   6   2       33.39       37.83      4.18 o 
   0   6   2     3687.19     3798.20     45.56 o 
   1   6   2      219.29      230.85      9.09 o 
   2   6   2     3688.51     3964.97     53.72 o 
   3   6   2     2893.41     2845.76     47.82 o 
   4   6   2      760.96      818.69     30.62 o 
   5   6   2      514.51      532.11     41.32 o 
   6   6   2      456.30      496.60     44.51 o 
   7   6   2      280.45      274.42     34.85 o 
   8   6   2       27.66       21.43     11.91 o 
   9   6   2        2.18       11.10      6.37 o 
  -8   7   2      274.66      277.50     38.82 o 
  -7   7   2        0.34        4.30      5.44 o 
  -6   7   2        3.62        6.68      4.20 o 
  -5   7   2      743.32      748.97     15.14 o 
  -4   7   2      106.36      117.76      9.95 o 
  -3   7   2      819.21      808.94     31.29 o 
  -2   7   2      545.89      561.22     13.99 o 
  -1   7   2      239.58      274.53     11.82 o 
   0   7   2      721.93      757.06     16.73 o 
   1   7   2     2251.79     2293.43     37.65 o 
   2   7   2      285.77      351.07     10.06 o 
   3   7   2     1322.79     1339.59     35.55 o 
   4   7   2       16.40       17.91      3.89 o 
   5   7   2      345.74      393.65     34.56 o 
   6   7   2      160.40      174.68     19.08 o 
   7   7   2      120.01      136.83     17.34 o 
   8   7   2      207.15      213.19     28.20 o 
   9   7   2        0.02       12.59      6.99 o 
  -7   8   2        0.62        1.53      3.01 o 
  -6   8   2       13.57       23.84      9.60 o 
  -5   8   2      154.84      144.49      9.54 o 
  -4   8   2       21.22       28.64      5.27 o 
  -3   8   2       45.08       59.76      6.58 o 
  -2   8   2      481.04      456.53     15.58 o 
  -1   8   2      585.15      565.12     19.14 o 
   0   8   2      737.80      711.36     20.90 o 
   1   8   2      110.69      114.61      4.24 o 
   2   8   2     1031.02     1267.71     24.97 o 
   3   8   2      128.56      154.52     17.33 o 
   4   8   2      586.80      598.68     50.48 o 
   5   8   2       14.05       25.79      7.13 o 
   6   8   2      208.78      226.65     20.05 o 
   7   8   2       96.27       94.72      9.36 o 
   8   8   2       93.70       94.18     12.01 o 
   9   8   2       40.39       41.05      8.22 o 
  -7   9   2        0.04        2.02      4.89 o 
  -6   9   2      390.77      362.74     20.71 o 
  -5   9   2        0.06       -0.61      3.64 o 
  -4   9   2     1108.63     1215.71     19.78 o 
  -3   9   2     1220.56     1232.07     27.38 o 
  -2   9   2       15.79        9.71      1.75 o 
  -1   9   2      304.61      295.99     10.83 o 
   0   9   2      249.87      245.63      7.83 o 
   1   9   2      298.51      324.98      6.66 o 
   2   9   2      138.80      120.95     10.43 o 
   3   9   2       38.79       41.57      4.65 o 
   4   9   2     1190.02     1205.20     42.52 o 
   5   9   2      124.37      116.47     12.26 o 
   6   9   2      140.19      160.04     17.16 o 
   7   9   2      112.39      112.40     13.90 o 
   8   9   2        6.97        9.40      4.45 o 
  -7  10   2       20.45       38.64     11.27 o 
  -6  10   2      379.59      364.84     90.04 o 
  -5  10   2       19.14       18.49      7.22 o 
  -4  10   2      535.85      543.95     16.51 o 
  -3  10   2       23.90       25.47      3.68 o 
  -2  10   2        6.85        5.12      3.54 o 
  -1  10   2     1032.37      966.66     27.65 o 
   0  10   2       62.49       57.93     12.68 o 
   1  10   2     1166.78     1247.91     28.32 o 
   2  10   2      268.33      283.35     18.47 o 
   3  10   2     1172.49     1178.75     40.36 o 
   4  10   2        1.12        8.96      3.17 o 
   5  10   2        6.67       11.64      5.40 o 
   6  10   2        6.68        8.37      3.51 o 
   7  10   2      115.72       85.30     11.16 o 
   8  10   2      116.23       98.21     20.58 o 
  -6  11   2       20.27       41.10     15.77 o 
  -5  11   2        8.63       11.34      6.96 o 
  -4  11   2      439.63      420.15     15.52 o 
  -3  11   2      237.27      243.28      8.68 o 
  -2  11   2       13.43        9.50      3.57 o 
  -1  11   2        1.69        1.49      1.27 o 
   0  11   2      186.22      187.94     12.93 o 
   1  11   2        2.44        9.66      6.85 o 
   2  11   2      163.33      143.29     13.37 o 
   3  11   2       17.27       11.96      4.13 o 
   4  11   2      130.76      133.84     12.81 o 
   5  11   2       92.38      104.64     12.57 o 
   6  11   2      175.34      169.54     22.49 o 
   7  11   2       32.73       34.28      6.91 o 
   8  11   2       89.82       80.25     12.69 o 
  -6  12   2        8.79        9.61      9.16 o 
  -5  12   2      145.04      139.89     40.70 o 
  -4  12   2      203.75      186.13     16.43 o 
  -3  12   2       74.27       87.63     18.85 o 
  -2  12   2      873.26      903.03     55.14 o 
  -1  12   2      194.40      219.61      6.47 o 
   0  12   2      203.48      194.22     27.20 o 
   1  12   2        2.59       11.13      4.48 o 
   2  12   2      296.36      294.97      8.61 o 
   3  12   2       61.74       76.15     10.26 o 
   4  12   2        0.01       10.77      3.07 o 
   5  12   2       57.28       60.49     10.77 o 
   6  12   2       13.25       13.81      4.54 o 
   7  12   2       41.73       38.10      5.87 o 
  -5  13   2      221.06      268.89     73.87 o 
  -4  13   2      138.95      121.80     20.18 o 
  -3  13   2      152.00      123.51     25.31 o 
  -2  13   2      402.58      357.29     44.11 o 
  -1  13   2     1260.08     1297.92     78.27 o 
   0  13   2      744.47      813.33     41.82 o 
   1  13   2        0.75        3.53      2.57 o 
   2  13   2      289.32      301.03     19.56 o 
   3  13   2       25.72       28.14      6.73 o 
   4  13   2      140.48      125.63     15.88 o 
   5  13   2      157.02      138.33     23.06 o 
   6  13   2       51.67       44.45      6.93 o 
   7  13   2       34.52       35.44      8.24 o 
  -4  14   2      177.10      194.69     57.02 o 
  -3  14   2        4.30       11.45      7.55 o 
  -2  14   2       25.09       23.62      7.03 o 
  -1  14   2      188.36      152.43     21.30 o 
   0  14   2       88.68      104.55     15.09 o 
   1  14   2        9.60       22.99      8.00 o 
   2  14   2      449.83      455.96     79.86 o 
   3  14   2       16.34       12.08      5.81 o 
   4  14   2       58.00       62.34     11.05 o 
   5  14   2      178.79      180.70     19.35 o 
   6  14   2      130.56      108.86     17.93 o 
  -3  15   2       92.34       83.11     23.23 o 
  -2  15   2       89.77       86.08     21.20 o 
  -1  15   2       23.01       18.68      6.23 o 
   0  15   2       16.36       17.84      7.10 o 
   1  15   2        0.52        8.02      5.61 o 
   2  15   2      211.41      170.40     24.56 o 
   3  15   2        5.38        6.73      7.33 o 
   4  15   2       51.15       53.31     11.70 o 
   5  15   2        5.32        1.58      8.52 o 
   6  15   2      249.49      249.14     63.32 o 
  -2  16   2      559.47      568.80     40.84 o 
  -1  16   2        5.57       12.71      6.22 o 
   0  16   2       70.71       71.67     17.93 o 
   1  16   2       25.19       30.86      8.29 o 
   2  16   2       84.43      125.44     28.65 o 
   3  16   2      168.41      176.57     34.00 o 
   4  16   2      120.72      136.29     21.98 o 
   5  16   2       21.74       25.95      8.77 o 
  -1  17   2       46.59       25.12     14.42 o 
   0  17   2        3.27        8.69      5.45 o 
   1  17   2       29.03       27.93     17.89 o 
   2  17   2       53.35       47.02      8.18 o 
   3  17   2      155.52      161.12     32.44 o 
  -3 -15   3        4.23        9.25      5.22 o 
  -2 -15   3       30.32       25.33     10.19 o 
  -1 -15   3       52.19       47.25     13.33 o 
   0 -15   3        1.40        9.64      7.00 o 
   1 -15   3       25.72       26.68     10.00 o 
   2 -15   3       79.39       50.13     15.50 o 
  -4 -14   3       86.58       75.12     11.42 o 
  -3 -14   3       20.10       22.96      6.61 o 
  -2 -14   3      183.27      180.99     23.83 o 
  -1 -14   3      450.53      468.39     30.09 o 
   0 -14   3        3.04        5.44      4.77 o 
   1 -14   3      169.48      156.29     28.14 o 
   2 -14   3       77.64       53.45     13.83 o 
   3 -14   3       15.47       25.04      7.47 o 
  -5 -13   3        0.42        5.56      3.27 o 
  -4 -13   3        6.07        9.33      3.00 o 
  -3 -13   3      611.65      635.93     43.44 o 
  -2 -13   3      175.84      152.62     20.04 o 
  -1 -13   3      350.65      333.38     44.84 o 
   0 -13   3       25.88       28.90      6.78 o 
   1 -13   3        8.54       16.05      7.95 o 
   2 -13   3      488.71      482.91     25.89 o 
   3 -13   3      110.21      107.14     16.49 o 
   4 -13   3       60.70       50.25     12.90 o 
  -6 -12   3        2.63       10.11      4.56 o 
  -5 -12   3       28.35       17.60      4.76 o 
  -4 -12   3        0.04        7.19      3.35 o 
  -3 -12   3        1.16        5.20      3.45 o 
  -2 -12   3      107.16      119.15     13.69 o 
  -1 -12   3       56.07       61.63      8.10 o 
   0 -12   3      396.60      366.61     31.55 o 
   1 -12   3       16.84        7.78      4.80 o 
   2 -12   3       87.59       86.67     10.33 o 
   3 -12   3       15.77       17.68      4.78 o 
   4 -12   3      217.25      161.08     27.40 o 
   5 -12   3       41.83       45.07     12.15 o 
  -6 -11   3        0.70       13.33      4.33 o 
  -5 -11   3       24.67       21.48      5.85 o 
  -4 -11   3      897.54     1030.79     48.26 o 
  -3 -11   3      145.11      120.94     11.91 o 
  -2 -11   3        0.46        7.56      3.65 o 
  -1 -11   3      640.47      686.08     45.13 o 
   0 -11   3       76.71       76.96      8.71 o 
   1 -11   3        2.63        7.67      4.71 o 
   2 -11   3        0.62        6.94      3.67 o 
   3 -11   3       22.69       25.21      5.77 o 
   4 -11   3        1.98        9.45      4.19 o 
   5 -11   3       53.49       71.82     13.16 o 
   6 -11   3        2.13        9.39      5.45 o 
  -7 -10   3      197.53      222.20     62.71 o 
  -6 -10   3       71.45       89.11      9.21 o 
  -5 -10   3       38.40       51.06     10.65 o 
  -4 -10   3     1474.98     1524.76     53.19 o 
  -3 -10   3      355.81      387.55     15.63 o 
  -2 -10   3       94.65      111.32     11.67 o 
  -1 -10   3        2.44       13.32      4.98 o 
   0 -10   3       11.37       14.08      5.02 o 
   1 -10   3     3653.93     3684.12     85.61 o 
   2 -10   3       13.56        7.56      4.54 o 
   3 -10   3      133.03      156.27     13.60 o 
   4 -10   3      459.99      430.79     18.23 o 
   5 -10   3      155.31      161.10     19.79 o 
   6 -10   3      214.48      194.26     40.12 o 
  -7  -9   3        8.56        7.21      4.32 o 
  -6  -9   3      578.22      636.67     33.64 o 
  -5  -9   3      310.20      323.04     16.74 o 
  -4  -9   3     4062.05     4301.36    194.82 o 
  -3  -9   3      586.66      551.29     12.21 o 
  -2  -9   3      568.30      562.96     17.54 o 
  -1  -9   3       26.69       27.14      4.18 o 
   0  -9   3     2754.79     2795.09     90.10 o 
   1  -9   3       46.47       48.12      8.06 o 
   2  -9   3      167.89      174.24     13.76 o 
   3  -9   3       99.62       96.27     11.83 o 
   4  -9   3       41.31       33.85      7.34 o 
   5  -9   3       35.51       39.39      5.58 o 
   6  -9   3      106.52       79.90     17.32 o 
   7  -9   3       12.09        6.70      3.78 o 
  -8  -8   3       93.65       69.94     11.07 o 
  -7  -8   3        1.14        6.15      3.68 o 
  -6  -8   3      458.11      513.54     41.56 o 
  -5  -8   3       26.37       20.66      6.02 o 
  -4  -8   3       15.53       26.99      6.72 o 
  -3  -8   3       11.09       15.00      5.46 o 
  -2  -8   3      267.79      278.72     34.46 o 
  -1  -8   3        0.96        7.20      4.47 o 
   0  -8   3      403.60      383.71     36.61 o 
   1  -8   3      262.64      325.81     29.47 o 
   2  -8   3        0.20        2.89      6.63 o 
   3  -8   3       86.61       83.77     10.52 o 
   4  -8   3      767.11      810.13     17.13 o 
   5  -8   3      902.20      934.90     37.71 o 
   6  -8   3       31.32       43.28      7.39 o 
   7  -8   3       40.22       34.99     12.75 o 
  -8  -7   3     1158.11     1364.89    141.21 o 
  -7  -7   3        1.93       14.47      7.17 o 
  -6  -7   3       94.35       90.92     10.88 o 
  -5  -7   3      106.20       98.24     11.23 o 
  -4  -7   3     5528.95     5516.57    131.34 o 
  -3  -7   3        5.11        4.77      2.17 o 
  -2  -7   3      141.70      154.74     14.36 o 
  -1  -7   3       46.40       48.07      7.02 o 
   0  -7   3     1519.64     1482.03     47.31 o 
   1  -7   3     1034.27     1039.03     29.99 o 
   2  -7   3      236.90      267.45     21.48 o 
   3  -7   3        1.16        2.34      3.92 o 
   4  -7   3      220.87      226.59     22.47 o 
   5  -7   3      165.52      188.25     16.89 o 
   6  -7   3       71.26       77.78      9.68 o 
   7  -7   3      557.98      571.80     44.96 o 
   8  -7   3       35.39       25.75      6.15 o 
  -8  -6   3      108.12      113.06     14.51 o 
  -7  -6   3       78.66       72.92     16.43 o 
  -6  -6   3      195.44      208.20     13.79 o 
  -5  -6   3     2807.18     2998.10    101.78 o 
  -4  -6   3       45.56       54.12      7.37 o 
  -3  -6   3        9.78        9.50      2.36 o 
  -2  -6   3     1847.32     1737.22     38.78 o 
  -1  -6   3     1333.55     1353.16     30.99 o 
   0  -6   3       79.40       68.66      7.49 o 
   1  -6   3      816.69      778.33     31.03 o 
   2  -6   3       57.94       58.86      7.25 o 
   3  -6   3        0.87        5.98      6.47 o 
   4  -6   3      450.27      472.34     16.29 o 
   5  -6   3        0.22        5.32      4.02 o 
   6  -6   3      140.59      141.08     12.48 o 
   7  -6   3      156.16      123.80     24.85 o 
   8  -6   3      135.85       95.71     27.54 o 
  -8  -5   3       56.23       49.63     21.35 o 
  -7  -5   3      204.56      180.84     23.38 o 
  -6  -5   3      500.93      589.22     27.19 o 
  -5  -5   3       43.42       35.54      5.22 o 
  -4  -5   3      227.46      251.05     28.58 o 
  -3  -5   3      162.15      164.89     17.04 o 
  -2  -5   3     2764.73     2765.05     59.32 o 
  -1  -5   3     1174.34     1101.25     28.08 o 
   0  -5   3     1617.43     1811.33     31.16 o 
   1  -5   3      713.32      773.96     17.75 o 
   2  -5   3      297.25      336.74     13.52 o 
   3  -5   3       29.16       30.54      6.81 o 
   4  -5   3     2612.85     2802.35     69.48 o 
   5  -5   3      141.17      152.12     16.87 o 
   6  -5   3       62.38       57.52      8.10 o 
   7  -5   3       14.34       21.49      8.98 o 
   8  -5   3      433.56      352.14     66.06 o 
  -8  -4   3       14.08       22.52      7.01 o 
  -7  -4   3       27.59       32.76      9.94 o 
  -6  -4   3      317.47      326.95     17.53 o 
  -5  -4   3     1773.10     1829.21     64.41 o 
  -4  -4   3       84.85       89.20     10.32 o 
  -3  -4   3      248.38      241.04     11.31 o 
  -2  -4   3     1306.29     1129.19     25.47 o 
  -1  -4   3        6.70        9.95      1.82 o 
   0  -4   3      528.86      521.09     11.44 o 
   1  -4   3       43.21       38.32      3.07 o 
   2  -4   3       13.95       14.17      2.98 o 
   3  -4   3     2318.24     2388.59     66.48 o 
   4  -4   3       18.73       32.93      4.18 o 
   5  -4   3        0.75        8.48      5.47 o 
   6  -4   3      176.42      184.39     20.39 o 
   7  -4   3      220.06      204.49     30.08 o 
   8  -4   3       15.70       15.10      4.93 o 
   9  -4   3        3.27        6.15      7.00 o 
  -8  -3   3       48.64       54.92     12.32 o 
  -7  -3   3      179.84      140.21     17.49 o 
  -6  -3   3      835.03      901.13     29.29 o 
  -5  -3   3     1462.08     1474.15     46.20 o 
  -4  -3   3       74.25      107.40     11.31 o 
  -3  -3   3     1940.93     1819.35     36.33 o 
  -2  -3   3      411.26      391.15     26.84 o 
  -1  -3   3     1195.97     1067.61     22.37 o 
   0  -3   3      394.51      421.00     10.46 o 
   1  -3   3      406.37      409.49      7.70 o 
   2  -3   3     1366.18     1362.32     17.61 o 
   3  -3   3      286.29      271.06      7.92 o 
   4  -3   3       90.95      116.65      8.04 o 
   5  -3   3        3.62        6.63      3.72 o 
   6  -3   3      123.69      106.39     16.94 o 
   7  -3   3        0.11       10.33      4.03 o 
   8  -3   3       33.72       39.20     15.15 o 
   9  -3   3        3.76       15.70      4.98 o 
  -8  -2   3       59.09       48.56     22.17 o 
  -7  -2   3      129.89      115.12     15.68 o 
  -6  -2   3      152.18      200.91     27.31 o 
  -5  -2   3      436.04      420.97     16.72 o 
  -4  -2   3      510.88      436.56     20.42 o 
  -3  -2   3       79.31       85.63     10.04 o 
  -2  -2   3     1471.04     1394.88     17.12 o 
  -1  -2   3      116.98      116.89      7.80 o 
   0  -2   3    15105.96    14843.37    123.92 o 
   1  -2   3        6.53        4.01      1.45 o 
   2  -2   3     3107.56     3074.62     29.63 o 
   3  -2   3       48.99       48.81      4.80 o 
   4  -2   3     1069.88     1101.63     29.87 o 
   5  -2   3       22.75       37.06      5.06 o 
   6  -2   3      170.74      164.93     16.01 o 
   7  -2   3       13.79       13.18      2.40 o 
   8  -2   3       12.86       18.96      7.07 o 
   9  -2   3        7.97        7.18      4.55 o 
  -8  -1   3      185.49      204.82     34.19 o 
  -7  -1   3      642.33      684.36     66.48 o 
  -6  -1   3      147.22      123.68     39.16 o 
  -5  -1   3       18.85       15.54      6.27 o 
  -4  -1   3        3.15        4.17      1.69 o 
  -3  -1   3      238.67      268.70      8.71 o 
  -2  -1   3      626.62      689.15     13.88 o 
  -1  -1   3     1205.28     1118.71     16.11 o 
   0  -1   3      212.75      183.08      5.90 o 
   1  -1   3     1127.70     1088.18     23.92 o 
   2  -1   3     4060.49     3794.30     25.54 o 
   3  -1   3     1087.01      994.52     17.01 o 
   4  -1   3       54.49       69.57      6.36 o 
   5  -1   3      257.96      247.50     13.23 o 
   6  -1   3       10.68        7.59      4.23 o 
   7  -1   3      300.40      332.91     28.92 o 
   8  -1   3       60.59       44.05     10.75 o 
   9  -1   3      147.53      137.79     29.38 o 
  -8   0   3      117.62      118.30     17.68 o 
  -7   0   3      415.40      410.93     87.26 o 
  -6   0   3       63.11       49.24     12.30 o 
  -5   0   3        0.06        8.95     11.05 o 
  -4   0   3      475.65      399.67     18.19 o 
  -3   0   3      522.94      540.06     39.82 o 
  -2   0   3      133.88      117.67      3.21 o 
  -1   0   3     1608.50     1575.49     21.49 o 
   0   0   3      451.55      400.19     11.09 o 
   1   0   3      203.56      184.19      3.95 o 
   2   0   3      231.68      213.28      4.46 o 
   3   0   3     2046.63     1960.24     19.96 o 
   4   0   3     1195.48     1193.35     28.84 o 
   5   0   3        9.38       13.96      2.70 o 
   6   0   3     1726.55     1723.72     48.79 o 
   7   0   3       46.90       38.04      5.82 o 
   8   0   3       65.19       63.98     16.15 o 
   9   0   3      217.09      177.17     48.51 o 
  -8   1   3        0.04       11.10      4.81 o 
  -7   1   3      259.78      320.89     42.83 o 
  -6   1   3      160.27      185.29     21.81 o 
  -5   1   3     3691.44     3631.96    220.53 o 
  -4   1   3     1279.02     1374.03     53.17 o 
  -3   1   3     1382.36     1473.64     35.74 o 
  -2   1   3        1.37        1.05      0.62 o 
  -1   1   3     2548.56     2451.49     25.01 o 
   0   1   3      659.45      665.96      9.00 o 
   1   1   3        0.06        4.23      0.85 o 
   2   1   3     4448.68     4074.29     26.46 o 
   3   1   3     1860.15     1904.98     22.36 o 
   4   1   3      823.70      737.89     14.64 o 
   5   1   3      311.72      284.80     11.73 o 
   6   1   3      139.07      123.00     14.33 o 
   7   1   3        0.44        9.47      5.59 o 
   8   1   3      169.00      173.67     41.09 o 
   9   1   3      103.28      108.04     19.17 o 
  -8   2   3      661.38      615.89    116.64 o 
  -7   2   3      142.43      125.92     21.91 o 
  -6   2   3      277.45      314.15     40.69 o 
  -5   2   3      361.00      352.89     14.83 o 
  -4   2   3     2168.97     2173.46    130.97 o 
  -3   2   3      886.20      802.81     25.20 o 
  -2   2   3     1236.26     1198.81     13.65 o 
  -1   2   3     4279.86     3984.81     25.54 o 
   0   2   3     1804.51     1807.10     13.39 o 
   1   2   3     4948.56     4457.42     52.68 o 
   2   2   3      168.60      161.11      8.11 o 
   3   2   3      724.37      628.80     11.30 o 
   4   2   3      104.20       82.94      7.59 o 
   5   2   3      317.48      299.24      7.79 o 
   6   2   3       31.61       41.03      8.09 o 
   7   2   3      381.57      337.48     40.16 o 
   8   2   3        0.00       13.39      7.20 o 
   9   2   3        6.13        9.65      6.19 o 
  -8   3   3      793.97      583.81    204.19 o 
  -7   3   3       96.88       77.55     14.58 o 
  -6   3   3      162.70      169.14     19.60 o 
  -5   3   3     1460.80     1618.72     64.83 o 
  -4   3   3     1196.87     1305.70     44.17 o 
  -3   3   3     1215.41     1202.50     34.65 o 
  -2   3   3      971.86      978.42     15.96 o 
  -1   3   3      189.90      181.22      4.21 o 
   0   3   3     1934.17     1941.06     19.55 o 
   1   3   3      605.73      555.98      8.81 o 
   2   3   3     1672.14     1610.57     22.25 o 
   3   3   3     2129.61     2107.58     21.73 o 
   4   3   3     3014.58     3277.95     58.18 o 
   5   3   3      914.99      909.68     21.45 o 
   6   3   3      603.37      613.32     30.83 o 
   7   3   3      405.78      415.62     21.24 o 
   8   3   3        1.53        9.94      8.28 o 
   9   3   3      162.23      132.59     28.60 o 
  -8   4   3      538.08      584.57     50.33 o 
  -7   4   3      753.28      794.83     76.50 o 
  -6   4   3       26.43       38.42      7.94 o 
  -5   4   3      829.09      840.86     28.24 o 
  -4   4   3       57.68       71.67     11.49 o 
  -3   4   3      255.96      235.07      7.10 o 
  -2   4   3      504.29      494.09      9.02 o 
  -1   4   3       44.15       41.45      2.98 o 
   0   4   3     3668.10     3269.70     21.97 o 
   1   4   3     7667.44     7453.25     80.72 o 
   2   4   3      120.79      104.19      6.25 o 
   3   4   3       76.87       70.55      4.89 o 
   4   4   3      711.13      647.95     16.57 o 
   5   4   3        2.21       13.49      5.18 o 
   6   4   3        0.21       -0.58      7.04 o 
   7   4   3       16.98       28.13      6.87 o 
   8   4   3        9.99       17.91     11.24 o 
   9   4   3       19.08       21.12     10.20 o 
  -8   5   3      279.69      302.96     58.55 o 
  -7   5   3       47.07       31.80     13.19 o 
  -6   5   3       94.95      101.46     20.72 o 
  -5   5   3      118.40      102.09     13.83 o 
  -4   5   3      985.09      931.46     30.37 o 
  -3   5   3      174.29      182.37      6.80 o 
  -2   5   3      255.31      250.44     14.07 o 
  -1   5   3     2369.67     2305.43     31.28 o 
   0   5   3     1621.09     1517.49     26.09 o 
   1   5   3     4441.94     4433.65     43.96 o 
   2   5   3      863.13      942.33     15.47 o 
   3   5   3      757.85      809.47     15.68 o 
   4   5   3     1917.81     1967.09     55.34 o 
   5   5   3      130.07      147.27     15.64 o 
   6   5   3        0.05       13.69      8.82 o 
   7   5   3      235.58      260.46     39.48 o 
   8   5   3       29.61       50.90      9.28 o 
   9   5   3      121.06      101.44     35.67 o 
  -8   6   3        0.80        1.67      4.58 o 
  -7   6   3       97.94       95.72     20.70 o 
  -6   6   3      708.32      790.60     44.19 o 
  -5   6   3        3.54        2.93      5.13 o 
  -4   6   3       94.75       88.39      9.40 o 
  -3   6   3      189.97      173.99      6.55 o 
  -2   6   3      591.05      607.99     18.20 o 
  -1   6   3     1000.03      914.95     19.22 o 
   0   6   3      126.57      130.56      8.01 o 
   1   6   3     2706.24     2587.84     28.72 o 
   2   6   3       11.58       11.47      1.97 o 
   3   6   3     8087.20     8302.66    263.57 o 
   4   6   3      324.55      365.24     21.92 o 
   5   6   3       27.68       49.13      7.26 o 
   6   6   3      229.33      227.27     20.10 o 
   7   6   3      193.44      171.41     17.69 o 
   8   6   3       16.15       13.92      7.06 o 
   9   6   3       76.48       62.13     16.29 o 
  -7   7   3       18.62       14.30      3.46 o 
  -6   7   3        0.07        5.91      3.12 o 
  -5   7   3       97.33       98.07     15.64 o 
  -4   7   3       73.39       72.19      7.72 o 
  -3   7   3        6.47       10.44      2.25 o 
  -2   7   3     4490.56     4468.28     71.01 o 
  -1   7   3     1989.68     2047.34     30.38 o 
   0   7   3     4288.31     4718.17    108.11 o 
   1   7   3       18.50       10.98      2.64 o 
   2   7   3     2646.17     2709.69     40.01 o 
   3   7   3     1050.55     1035.04     29.70 o 
   4   7   3      213.47      250.91     21.00 o 
   5   7   3       20.97       33.01      6.70 o 
   6   7   3        9.85       20.06      7.59 o 
   7   7   3        5.70       26.95      8.67 o 
   8   7   3      289.83      287.56     26.37 o 
   9   7   3      134.96      113.94     27.34 o 
  -7   8   3       45.68       45.93      7.91 o 
  -6   8   3       64.25       81.99     20.78 o 
  -5   8   3      265.87      294.62     20.84 o 
  -4   8   3      534.20      550.72     14.52 o 
  -3   8   3      359.81      390.68     34.97 o 
  -2   8   3      272.91      324.04     11.31 o 
  -1   8   3      574.54      588.90     22.22 o 
   0   8   3       51.25       98.03     17.12 o 
   1   8   3        8.98       11.32      1.73 o 
   2   8   3      172.85      183.41      7.53 o 
   3   8   3      739.85      749.79     29.69 o 
   4   8   3      202.56      234.71     17.75 o 
   5   8   3      102.61      102.82     12.69 o 
   6   8   3       33.26       31.31      6.38 o 
   7   8   3      511.03      534.69     28.49 o 
   8   8   3        3.66       15.51      6.99 o 
   9   8   3        8.21       10.17      5.85 o 
  -7   9   3       25.33       26.20     14.92 o 
  -6   9   3      639.00      679.53     85.74 o 
  -5   9   3       94.13      104.74     16.01 o 
  -4   9   3      136.60      135.65     16.31 o 
  -3   9   3        6.34        6.65      2.01 o 
  -2   9   3        0.13        1.30      1.77 o 
  -1   9   3      247.74      238.47      9.21 o 
   0   9   3     1168.19     1124.53     40.04 o 
   1   9   3     2085.33     2225.37     41.17 o 
   2   9   3     4002.05     4088.17     58.01 o 
   3   9   3      324.85      299.73     12.36 o 
   4   9   3       11.38       18.87      9.27 o 
   5   9   3       73.28       62.98      8.99 o 
   6   9   3      292.54      293.77     30.79 o 
   7   9   3       46.75       60.86     12.36 o 
   8   9   3        0.51        3.60      5.32 o 
   9   9   3      148.80      108.55     33.60 o 
  -7  10   3       21.03        6.54      8.69 o 
  -6  10   3      261.97      268.25     41.49 o 
  -5  10   3      140.54      160.67     27.45 o 
  -4  10   3      158.96      137.25      9.30 o 
  -3  10   3     1136.42     1165.71     36.93 o 
  -2  10   3       26.29       31.04      4.98 o 
  -1  10   3      404.36      372.44     15.99 o 
   0  10   3       16.20       22.89      2.07 o 
   1  10   3      796.28      807.39     32.25 o 
   2  10   3       30.07       26.56      3.10 o 
   3  10   3      120.84      145.87     10.95 o 
   4  10   3      340.52      322.16     11.29 o 
   5  10   3       60.46       54.24      7.66 o 
   6  10   3      106.02      110.20     20.08 o 
   7  10   3       99.75       95.58     13.96 o 
   8  10   3        2.49        5.65      6.05 o 
  -6  11   3        9.52        6.15      7.76 o 
  -5  11   3       47.04       48.28     11.09 o 
  -4  11   3       65.31       84.33     24.96 o 
  -3  11   3      278.11      244.36     23.20 o 
  -2  11   3      337.55      325.56     27.76 o 
  -1  11   3      170.92      146.73     21.59 o 
   0  11   3      113.01      107.06      2.26 o 
   1  11   3      780.96      811.84     26.30 o 
   2  11   3      355.71      349.78      8.38 o 
   3  11   3       24.92       20.91      7.76 o 
   4  11   3      282.10      272.80     26.63 o 
   5  11   3       18.74       14.38      4.51 o 
   6  11   3      560.29      596.20     33.56 o 
   7  11   3        0.04        4.32      3.57 o 
   8  11   3      311.80      251.62     42.09 o 
  -6  12   3       22.31       24.92     16.29 o 
  -5  12   3       81.80       78.90     12.46 o 
  -4  12   3       14.40        6.65      5.38 o 
  -3  12   3       58.12       57.97     12.43 o 
  -2  12   3     1941.46     2050.63     96.25 o 
  -1  12   3      113.18      152.19     17.91 o 
   0  12   3      295.40      331.84     14.92 o 
   1  12   3       92.86      107.65     10.28 o 
   2  12   3      379.41      355.52     13.49 o 
   3  12   3      543.81      610.40     12.25 o 
   4  12   3       15.43       22.87      5.66 o 
   5  12   3       31.96       21.14      9.44 o 
   6  12   3        2.19        5.94      5.07 o 
   7  12   3       89.18       82.20     15.58 o 
   8  12   3       14.59       17.38      6.90 o 
  -5  13   3      384.29      309.71     91.66 o 
  -4  13   3      202.96      203.56     52.35 o 
  -3  13   3       49.21       48.32     11.03 o 
  -2  13   3      305.65      298.43     40.09 o 
  -1  13   3       24.79       16.08      5.78 o 
   0  13   3      110.43      105.75     23.90 o 
   1  13   3       34.72       34.94      7.00 o 
   2  13   3      141.77      133.18     11.52 o 
   3  13   3      540.51      517.15     30.91 o 
   4  13   3      172.39      154.04     19.53 o 
   5  13   3      189.46      153.00     22.25 o 
   6  13   3      203.51      177.80     20.88 o 
   7  13   3        4.07        4.57      3.62 o 
  -4  14   3       13.02        8.38      8.23 o 
  -3  14   3       36.14       31.97     11.04 o 
  -2  14   3       47.81       57.87     16.37 o 
  -1  14   3       21.66       18.73      5.62 o 
   0  14   3      844.49      810.14     53.93 o 
   1  14   3       42.63       42.51      8.34 o 
   2  14   3      247.27      279.21     39.75 o 
   3  14   3        1.26        5.28      9.01 o 
   4  14   3      240.21      244.40      9.62 o 
   5  14   3       24.42       22.58      6.39 o 
   6  14   3       89.47       89.76     13.30 o 
   7  14   3        3.40        8.66      4.44 o 
  -4  15   3       49.94       73.62     22.65 o 
  -3  15   3       29.98       35.50      8.66 o 
  -2  15   3       12.03       10.06      6.48 o 
  -1  15   3      128.67      126.97     19.65 o 
   0  15   3       54.64       47.64     12.05 o 
   1  15   3        8.05        6.69      5.46 o 
   2  15   3      114.37      115.10     23.10 o 
   3  15   3       32.18       34.40      8.01 o 
   4  15   3        2.84       -2.65      6.57 o 
   5  15   3       19.77        8.42      6.99 o 
   6  15   3      119.09       98.17     23.06 o 
  -3  16   3        1.10        5.58      4.84 o 
  -2  16   3      125.97      138.84     28.31 o 
  -1  16   3       49.43       57.28     13.38 o 
   0  16   3        5.59       11.40     10.60 o 
   1  16   3      449.96      427.26     26.94 o 
   2  16   3       32.14       23.74      5.05 o 
   3  16   3       12.69       13.04      8.23 o 
   4  16   3       10.15        9.09      8.34 o 
   5  16   3      198.71      167.08     35.10 o 
  -1  17   3      267.59      178.93     50.45 o 
   0  17   3       40.88       28.88     15.33 o 
   1  17   3       18.23       20.80      7.80 o 
   2  17   3        1.36        8.21      5.45 o 
   3  17   3      311.98      357.26     41.53 o 
   4  17   3      136.12       70.04     29.51 o 
  -2 -15   4        5.95       14.53      7.72 o 
  -1 -15   4       15.90       10.95      8.33 o 
   0 -15   4        3.83       19.76      8.14 o 
   1 -15   4       42.47       41.00     14.19 o 
  -4 -14   4      123.45       85.79     33.98 o 
  -3 -14   4       19.56       13.53      4.46 o 
  -2 -14   4        9.54       12.43      4.35 o 
  -1 -14   4      127.15      101.36     14.95 o 
   0 -14   4       27.49       18.26     11.33 o 
   1 -14   4      648.90      634.05     39.62 o 
   2 -14   4        2.72       11.44      7.86 o 
   3 -14   4       59.53       58.43     21.17 o 
  -4 -13   4       71.03       54.67     11.00 o 
  -3 -13   4      242.55      216.51     22.25 o 
  -2 -13   4        3.39       13.09      4.91 o 
  -1 -13   4        2.37       10.39      6.11 o 
   0 -13   4        9.24       16.89      3.65 o 
   1 -13   4        1.86        9.73      3.78 o 
   2 -13   4      146.54      101.45     26.09 o 
   3 -13   4      151.63      104.58     26.25 o 
   4 -13   4        3.94        4.41      3.75 o 
  -5 -12   4        3.15        5.56      4.24 o 
  -4 -12   4        2.01        8.45      4.39 o 
  -3 -12   4       16.34       27.70      4.84 o 
  -2 -12   4      134.26      135.72     20.92 o 
  -1 -12   4       28.12       24.69     10.34 o 
   0 -12   4      343.59      320.97     19.19 o 
   1 -12   4      131.26      114.95     14.79 o 
   2 -12   4       26.38       43.43      8.71 o 
   3 -12   4      170.42      150.16     20.66 o 
   4 -12   4      183.29      171.64     35.58 o 
   5 -12   4       89.76       68.33     17.47 o 
  -6 -11   4       61.16       59.16     13.37 o 
  -5 -11   4        2.47        4.89      3.02 o 
  -4 -11   4       69.22       72.15     10.75 o 
  -3 -11   4       29.43       42.98      7.76 o 
  -2 -11   4     1081.48     1051.95     37.47 o 
  -1 -11   4      104.06      113.64     17.53 o 
   0 -11   4      409.69      403.11     39.24 o 
   1 -11   4      713.26      733.95     32.11 o 
   2 -11   4       57.00       51.76      6.78 o 
   3 -11   4        0.09        5.19      3.89 o 
   4 -11   4       20.85       26.44      5.69 o 
   5 -11   4       99.62       77.67     11.00 o 
   6 -11   4        1.62        7.86      7.01 o 
  -6 -10   4        1.08        6.75      4.97 o 
  -5 -10   4      431.46      461.81     67.87 o 
  -4 -10   4      358.10      312.16     22.57 o 
  -3 -10   4      144.37      153.09     14.87 o 
  -2 -10   4      507.82      490.21     12.67 o 
  -1 -10   4      411.78      428.83     18.62 o 
   0 -10   4       70.17       79.33     10.04 o 
   1 -10   4      464.63      426.30     18.86 o 
   2 -10   4        1.17        2.50      4.31 o 
   3 -10   4        6.35        8.71      5.28 o 
   4 -10   4       66.86       67.31     11.21 o 
   5 -10   4       41.67       39.98      7.02 o 
   6 -10   4       74.97       73.32     11.81 o 
  -7  -9   4       37.54       47.79      9.83 o 
  -6  -9   4      445.17      468.25     35.32 o 
  -5  -9   4        1.06        0.98      3.23 o 
  -4  -9   4       47.32       58.31      7.92 o 
  -3  -9   4      281.31      272.30     21.83 o 
  -2  -9   4     1006.76      983.32     34.31 o 
  -1  -9   4       26.68       32.16      5.83 o 
   0  -9   4      926.91      840.98     24.82 o 
   1  -9   4       93.09      101.49     12.33 o 
   2  -9   4      334.50      367.99     32.61 o 
   3  -9   4       43.91       53.63      6.95 o 
   4  -9   4      160.87      165.17     17.24 o 
   5  -9   4       15.05       19.78      7.48 o 
   6  -9   4      143.00      113.48     15.22 o 
   7  -9   4        7.72        7.44      3.50 o 
  -7  -8   4      436.09      476.79     40.01 o 
  -6  -8   4      610.64      601.11     26.29 o 
  -5  -8   4      387.83      434.92     14.26 o 
  -4  -8   4      238.49      264.96     21.07 o 
  -3  -8   4      142.11      148.48     12.03 o 
  -2  -8   4        7.11       11.83      5.06 o 
  -1  -8   4        0.82        9.04      3.72 o 
   0  -8   4     1960.23     2088.46     68.92 o 
   1  -8   4      349.06      361.47     28.26 o 
   2  -8   4      363.41      357.29     29.51 o 
   3  -8   4      143.74      134.63     13.61 o 
   4  -8   4      173.67      177.79     16.52 o 
   5  -8   4     1023.71     1048.15     35.43 o 
   6  -8   4      159.31      142.44     20.63 o 
   7  -8   4      111.87       97.91     25.09 o 
  -7  -7   4      111.24      115.40     19.99 o 
  -6  -7   4       83.76       75.70      9.83 o 
  -5  -7   4       81.96       97.70     12.03 o 
  -4  -7   4        0.15        1.37      3.84 o 
  -3  -7   4      829.77      797.97     45.62 o 
  -2  -7   4        9.72       11.37      3.89 o 
  -1  -7   4      100.69      130.64     12.51 o 
   0  -7   4      365.68      374.55     21.63 o 
   1  -7   4       42.98       44.48     10.16 o 
   2  -7   4      382.60      379.20     24.89 o 
   3  -7   4      120.28      125.97      9.77 o 
   4  -7   4       46.03       42.32      7.09 o 
   5  -7   4       41.94       43.76      7.44 o 
   6  -7   4       55.42       52.15      6.29 o 
   7  -7   4        2.54        5.28      4.36 o 
   8  -7   4       25.78       18.95      6.95 o 
  -8  -6   4       27.45       20.58      9.58 o 
  -7  -6   4        0.02       15.85      9.28 o 
  -6  -6   4      416.25      456.58     17.84 o 
  -5  -6   4      387.53      408.20     17.35 o 
  -4  -6   4     1203.54     1198.70     66.55 o 
  -3  -6   4      136.14      125.53     13.50 o 
  -2  -6   4        2.15        1.54      1.71 o 
  -1  -6   4      260.92      275.68     13.35 o 
   0  -6   4     1174.91     1131.06     30.19 o 
   1  -6   4       42.99       34.77      5.76 o 
   2  -6   4     1707.29     1840.64     51.05 o 
   3  -6   4       21.22       26.07      5.74 o 
   4  -6   4        4.07        8.17      2.72 o 
   5  -6   4      285.93      318.60     23.25 o 
   6  -6   4      523.21      578.39     27.71 o 
   7  -6   4      141.00      112.42     16.41 o 
   8  -6   4       37.83       37.25      9.77 o 
  -8  -5   4      115.26      125.77     23.99 o 
  -7  -5   4       71.20       88.52     14.68 o 
  -6  -5   4       51.19       61.98      7.76 o 
  -5  -5   4      305.66      328.30     24.26 o 
  -4  -5   4      189.75      176.18     16.54 o 
  -3  -5   4      116.32      116.54     13.98 o 
  -2  -5   4      609.48      632.38     23.87 o 
  -1  -5   4       12.11       12.37      7.56 o 
   0  -5   4      129.08      137.73     15.99 o 
   1  -5   4      611.10      563.55     16.43 o 
   2  -5   4      130.13      115.09     11.96 o 
   3  -5   4        5.46        9.36      2.93 o 
   4  -5   4      780.65      765.72     32.10 o 
   5  -5   4      167.71      189.27     21.34 o 
   6  -5   4      316.74      324.13     19.90 o 
   7  -5   4      201.85      192.90     34.40 o 
   8  -5   4       38.22       37.56      7.37 o 
  -8  -4   4        0.00        7.45      8.84 o 
  -7  -4   4      118.67      113.53     58.40 o 
  -6  -4   4      160.99      144.39     18.33 o 
  -5  -4   4        1.12        2.75      3.88 o 
  -4  -4   4       46.47       42.07      6.20 o 
  -3  -4   4       90.50       98.49     12.22 o 
  -2  -4   4     1963.95     2070.89     45.49 o 
  -1  -4   4     1091.26     1164.10     30.19 o 
   0  -4   4     2791.80     3022.30     88.18 o 
   1  -4   4     1734.77     1663.19     28.52 o 
   2  -4   4     1336.81     1427.36     45.30 o 
   3  -4   4       37.31       28.72      4.93 o 
   4  -4   4       41.11       52.04      6.05 o 
   5  -4   4      477.04      485.75     14.11 o 
   6  -4   4      664.80      662.92     31.40 o 
   7  -4   4        1.42        9.15      6.50 o 
   8  -4   4       50.19       51.72     10.42 o 
   9  -4   4      122.66       95.24     31.23 o 
  -8  -3   4        6.89       14.80     13.43 o 
  -7  -3   4      389.54      373.78     52.91 o 
  -6  -3   4      493.78      488.89     40.72 o 
  -5  -3   4     3020.94     3123.87     78.07 o 
  -4  -3   4      673.71      652.26     38.17 o 
  -3  -3   4       45.00       60.47      5.36 o 
  -2  -3   4      115.38      144.65     12.36 o 
  -1  -3   4      850.35      934.75     19.79 o 
   0  -3   4     8512.59     8595.03    131.93 o 
   1  -3   4      276.26      270.86     10.97 o 
   2  -3   4      242.20      212.82     14.28 o 
   3  -3   4      612.75      591.28     16.46 o 
   4  -3   4       67.99       71.34      5.90 o 
   5  -3   4       73.32       83.17     11.25 o 
   6  -3   4      834.66      828.41     17.23 o 
   7  -3   4       35.63       38.47      8.26 o 
   8  -3   4      119.14      117.41     20.53 o 
   9  -3   4       13.06       22.49      7.76 o 
  -8  -2   4      211.28      172.84     38.51 o 
  -7  -2   4       13.04       20.44      9.15 o 
  -6  -2   4      610.08      638.69     42.30 o 
  -5  -2   4      579.39      534.76     24.68 o 
  -4  -2   4       84.06      112.53      9.61 o 
  -3  -2   4        3.38        6.98      6.58 o 
  -2  -2   4     2029.32     1928.21     54.01 o 
  -1  -2   4       13.69       10.65      1.58 o 
   0  -2   4      554.13      491.67      8.01 o 
   1  -2   4     1685.73     1759.80     16.54 o 
   2  -2   4     1092.77     1016.32     19.42 o 
   3  -2   4      746.05      711.42     14.30 o 
   4  -2   4      137.19      143.06     12.52 o 
   5  -2   4      377.00      349.42     14.17 o 
   6  -2   4       35.64       42.41      6.42 o 
   7  -2   4       31.63       40.42      8.84 o 
   8  -2   4       60.02       59.30     11.25 o 
   9  -2   4        7.52        8.07      5.76 o 
  -8  -1   4      420.00      365.40     53.17 o 
  -7  -1   4       29.56       51.51     11.76 o 
  -6  -1   4       59.40       64.11     25.88 o 
  -5  -1   4      218.24      203.43     15.02 o 
  -4  -1   4       50.30       42.34      5.41 o 
  -3  -1   4      883.91      853.23     34.72 o 
  -2  -1   4      261.89      253.12     18.98 o 
  -1  -1   4       51.12       46.89      3.28 o 
   0  -1   4      998.09     1010.46     17.56 o 
   1  -1   4      386.06      384.41      7.55 o 
   2  -1   4      160.29      154.26      5.43 o 
   3  -1   4      292.97      261.71      7.45 o 
   4  -1   4        6.16        3.48      1.53 o 
   5  -1   4      363.96      366.89     30.61 o 
   6  -1   4       94.78       87.08     11.30 o 
   7  -1   4       91.10       92.57     14.63 o 
   8  -1   4        2.06       12.76      3.07 o 
   9  -1   4      331.27      283.36     65.33 o 
  -8   0   4       41.44       38.27     14.83 o 
  -7   0   4     1049.22     1212.58     93.88 o 
  -6   0   4      596.81      768.06     29.62 o 
  -5   0   4       34.83       48.97     10.36 o 
  -4   0   4      242.94      237.48      8.58 o 
  -3   0   4     1744.41     1748.54     37.82 o 
  -2   0   4        8.85        9.98      0.98 o 
  -1   0   4     1312.39     1273.46     18.10 o 
   0   0   4        9.78        7.06      2.03 o 
   1   0   4    10018.77     9534.58     90.69 o 
   2   0   4     2109.09     1978.12     28.33 o 
   3   0   4        0.29        2.77      1.71 o 
   4   0   4     2101.29     2119.40     32.97 o 
   5   0   4      152.42      158.78     14.25 o 
   6   0   4      317.94      321.05     22.70 o 
   7   0   4        2.23        8.24      4.32 o 
   8   0   4        3.80        6.37      8.70 o 
   9   0   4       31.50       18.71     10.38 o 
  -8   1   4       63.09       36.74     12.32 o 
  -7   1   4       13.13       28.49     20.20 o 
  -6   1   4       65.85       68.49     12.00 o 
  -5   1   4      356.39      353.33     15.13 o 
  -4   1   4     1024.40     1004.02    105.23 o 
  -3   1   4      574.79      598.66     16.58 o 
  -2   1   4        0.90        4.86      1.45 o 
  -1   1   4      910.37      924.87     13.12 o 
   0   1   4      714.57      710.71     12.38 o 
   1   1   4      805.17      721.39     10.60 o 
   2   1   4     2378.06     2167.55     15.38 o 
   3   1   4       42.53       40.50      2.82 o 
   4   1   4      888.36      820.07     16.31 o 
   5   1   4      279.53      279.56      8.15 o 
   6   1   4        3.79        7.20      4.93 o 
   7   1   4      150.58      177.28     17.27 o 
   8   1   4       19.12       27.04     11.71 o 
   9   1   4      165.24      131.45     28.99 o 
  -8   2   4       24.66        7.48      7.23 o 
  -7   2   4      527.72      572.19     62.94 o 
  -6   2   4      278.12      278.86     35.75 o 
  -5   2   4       26.78       31.73      9.30 o 
  -4   2   4      117.23      120.45     13.38 o 
  -3   2   4      629.08      717.37     23.05 o 
  -2   2   4       70.11       64.32      2.18 o 
  -1   2   4        0.10        1.60      0.80 o 
   0   2   4     2776.87     2904.40     23.93 o 
   1   2   4     1856.71     1807.89     19.62 o 
   2   2   4     1072.22      995.55     13.67 o 
   3   2   4      102.86       87.56      6.65 o 
   4   2   4       14.63       14.66      2.62 o 
   5   2   4     1174.87     1144.78     35.33 o 
   6   2   4     1152.94     1103.43     44.11 o 
   7   2   4       80.56       71.77      9.71 o 
   8   2   4       68.38       58.58      9.59 o 
   9   2   4        5.23       19.88      7.98 o 
  -8   3   4      299.40      160.17     67.17 o 
  -7   3   4       25.51       39.85     36.69 o 
  -6   3   4       65.90       76.08     14.97 o 
  -5   3   4      118.34      125.30     21.23 o 
  -4   3   4       33.46       32.93      6.71 o 
  -3   3   4     2361.17     2443.73     62.94 o 
  -2   3   4      106.87       93.16      3.47 o 
  -1   3   4       64.61       55.24      3.77 o 
   0   3   4      405.56      376.67      4.83 o 
   1   3   4     2251.39     2060.21     18.45 o 
   2   3   4      169.26      169.62     10.28 o 
   3   3   4     2325.83     2260.51     38.71 o 
   4   3   4      733.22      735.31     16.31 o 
   5   3   4      653.22      664.48     43.62 o 
   6   3   4      241.93      244.65     21.96 o 
   7   3   4      237.81      236.94     28.45 o 
   8   3   4        9.78       18.05      5.93 o 
   9   3   4      190.89      135.54     30.78 o 
  -8   4   4       40.98       31.27     15.35 o 
  -7   4   4       14.88       15.06      5.96 o 
  -6   4   4        0.54        2.94      4.20 o 
  -5   4   4      808.66      765.83     60.37 o 
  -4   4   4       64.63       75.97     11.29 o 
  -3   4   4      601.86      581.99     25.41 o 
  -2   4   4      960.05      915.53     17.37 o 
  -1   4   4        6.61        6.56      1.07 o 
   0   4   4      609.97      579.99      8.88 o 
   1   4   4     1248.29     1136.41     15.90 o 
   2   4   4     1057.92     1048.87     15.00 o 
   3   4   4       75.18       60.91      4.28 o 
   4   4   4     1303.02     1291.73     30.01 o 
   5   4   4      491.98      472.53     26.95 o 
   6   4   4       44.06       50.52      6.98 o 
   7   4   4      153.90      149.05     17.32 o 
   8   4   4       79.27       71.53     10.10 o 
   9   4   4      208.74      218.27     54.13 o 
  -8   5   4      150.81      146.81     54.20 o 
  -7   5   4       45.20       29.75      8.22 o 
  -6   5   4      632.70      651.67     29.33 o 
  -5   5   4       12.57       14.93      4.70 o 
  -4   5   4      719.07      726.93     30.82 o 
  -3   5   4        0.02        2.50      1.48 o 
  -2   5   4      133.78      148.78      6.74 o 
  -1   5   4     1196.74     1143.19     13.58 o 
   0   5   4       55.58       57.60      5.93 o 
   1   5   4      153.35      147.91      4.34 o 
   2   5   4      140.64      161.53      6.42 o 
   3   5   4      131.15      164.38     11.60 o 
   4   5   4      983.58     1031.59     37.33 o 
   5   5   4     1655.24     1588.88     46.70 o 
   6   5   4      159.70      150.72     24.39 o 
   7   5   4       90.91      101.39     10.28 o 
   8   5   4      145.73      151.75     19.49 o 
   9   5   4      300.54      311.76     62.13 o 
  -8   6   4        5.94        6.83      4.52 o 
  -7   6   4       11.32       11.64      6.05 o 
  -6   6   4      139.07      112.38     19.47 o 
  -5   6   4       56.81       52.45     11.44 o 
  -4   6   4      264.09      259.62      5.86 o 
  -3   6   4      986.69      940.95     20.02 o 
  -2   6   4      165.67      170.38      9.29 o 
  -1   6   4     2231.59     2174.17     32.14 o 
   0   6   4      204.19      231.69     16.11 o 
   1   6   4     5015.34     5032.28     52.48 o 
   2   6   4        2.59        1.23      5.31 o 
   3   6   4        5.25       13.47      2.36 o 
   4   6   4      336.69      363.62     16.56 o 
   5   6   4      358.29      406.97     32.92 o 
   6   6   4      479.86      578.31     57.64 o 
   7   6   4       46.84       51.08      9.78 o 
   8   6   4      327.41      269.57     63.57 o 
   9   6   4       14.15       23.02      9.39 o 
  -7   7   4        5.67        5.34      3.50 o 
  -6   7   4      149.61      148.72     19.30 o 
  -5   7   4      965.97     1034.50     49.49 o 
  -4   7   4      566.48      633.87     22.79 o 
  -3   7   4      598.10      591.88      9.05 o 
  -2   7   4       65.15       91.94      7.08 o 
  -1   7   4      811.76      853.62     21.31 o 
   0   7   4     1742.84     1750.76     35.62 o 
   1   7   4      671.87      641.66     12.92 o 
   2   7   4      332.84      379.17     15.34 o 
   3   7   4      282.41      320.90      9.77 o 
   4   7   4       37.36       47.25      7.23 o 
   5   7   4        7.98       13.86     10.39 o 
   6   7   4      713.17      731.65     57.96 o 
   7   7   4      182.30      151.27     16.72 o 
   8   7   4      357.07      394.51     55.86 o 
   9   7   4        1.35        7.67      6.05 o 
  -7   8   4       27.14       22.44      5.03 o 
  -6   8   4       63.37       50.95     11.73 o 
  -5   8   4        4.04        7.87      4.65 o 
  -4   8   4       26.43       29.34      5.21 o 
  -3   8   4        3.12        4.78      1.97 o 
  -2   8   4     3115.40     3246.02     72.78 o 
  -1   8   4      186.44      208.87     26.84 o 
   0   8   4        2.31        7.97      4.20 o 
   1   8   4     1717.39     1745.41     29.42 o 
   2   8   4     3569.32     3736.70     75.89 o 
   3   8   4      311.13      264.26     15.73 o 
   4   8   4      340.76      365.21     27.95 o 
   5   8   4      412.33      448.20     36.09 o 
   6   8   4        0.74       10.77      6.64 o 
   7   8   4      112.12      133.57     21.56 o 
   8   8   4       55.35       54.96     12.53 o 
   9   8   4        0.70       12.24      6.52 o 
  -7   9   4        2.27        6.07     10.26 o 
  -6   9   4        6.55        9.03      5.10 o 
  -5   9   4       85.71       86.32     16.72 o 
  -4   9   4      107.90      105.36     10.60 o 
  -3   9   4      200.17      178.99      8.21 o 
  -2   9   4     1980.25     2137.10     45.70 o 
  -1   9   4      286.71      257.76     18.06 o 
   0   9   4      228.24      286.26     30.93 o 
   1   9   4        0.61        1.40      1.28 o 
   2   9   4       90.26      126.15     15.30 o 
   3   9   4      193.57      188.09      8.26 o 
   4   9   4      176.21      209.58     19.12 o 
   5   9   4      386.13      400.07     34.15 o 
   6   9   4        5.49        5.99      4.27 o 
   7   9   4       30.88       29.84      6.25 o 
   8   9   4      233.81      240.78     46.17 o 
   9   9   4       21.04       32.45     11.45 o 
  -6  10   4      210.68      197.24     46.60 o 
  -5  10   4      124.23      126.14     30.67 o 
  -4  10   4      722.78      746.37     25.75 o 
  -3  10   4      145.83      142.84      8.62 o 
  -2  10   4      122.17      134.60     11.17 o 
  -1  10   4      362.69      345.42     35.55 o 
   0  10   4      378.96      394.72     16.80 o 
   1  10   4        1.28        4.25      4.57 o 
   2  10   4      318.48      288.25     10.24 o 
   3  10   4       21.11       25.79      3.65 o 
   4  10   4      403.96      405.81     12.79 o 
   5  10   4       30.44       32.72      4.98 o 
   6  10   4      976.40      905.61     42.13 o 
   7  10   4        0.17        8.20      4.55 o 
   8  10   4       15.54       14.64      4.77 o 
   9  10   4        0.47        9.75      6.06 o 
  -6  11   4        6.39       10.23      6.56 o 
  -5  11   4       86.70       70.93     20.30 o 
  -4  11   4      639.58      716.36     36.64 o 
  -3  11   4       16.46       14.79      4.17 o 
  -2  11   4       68.28       72.25     14.99 o 
  -1  11   4       22.57       21.64      9.71 o 
   0  11   4      207.48      243.51     31.32 o 
   1  11   4      393.10      395.71      8.71 o 
   2  11   4        0.37        3.63      2.58 o 
   3  11   4      344.14      341.84      9.93 o 
   4  11   4      515.18      546.32     27.03 o 
   5  11   4       53.96       64.46      8.23 o 
   6  11   4      124.53      119.46     19.03 o 
   7  11   4       48.71       61.86      8.40 o 
   8  11   4      137.80      102.42     20.87 o 
  -6  12   4       57.12       46.55     17.70 o 
  -5  12   4       18.16       10.05      7.08 o 
  -4  12   4      493.08      551.70     34.88 o 
  -3  12   4       21.55       22.17      7.40 o 
  -2  12   4       55.01       58.95     11.25 o 
  -1  12   4       12.63       12.40      8.41 o 
   0  12   4       30.20       39.39     24.68 o 
   1  12   4      465.32      434.40      5.70 o 
   2  12   4        7.99        6.25      2.21 o 
   3  12   4      165.54      157.68      7.17 o 
   4  12   4      198.85      194.68      8.57 o 
   5  12   4        8.66       14.32      4.46 o 
   6  12   4      551.35      519.64     50.78 o 
   7  12   4       31.41       24.15     12.27 o 
   8  12   4       33.52       26.24      6.40 o 
  -5  13   4      727.16      801.69     64.68 o 
  -4  13   4       21.65       27.64     22.20 o 
  -3  13   4        6.61        6.44      5.08 o 
  -2  13   4       14.01       17.15      4.33 o 
  -1  13   4       36.30       47.06      9.48 o 
   0  13   4      610.15      619.74     24.99 o 
   1  13   4      351.76      350.71     36.61 o 
   2  13   4       76.18       63.02      6.28 o 
   3  13   4      122.92      124.78      5.90 o 
   4  13   4       45.47       50.62      7.32 o 
   5  13   4       94.86       92.05     14.62 o 
   6  13   4      111.40      131.31     18.51 o 
   7  13   4       16.35       18.94      6.37 o 
  -4  14   4      129.61       83.33     24.17 o 
  -3  14   4       71.96       75.29     21.77 o 
  -2  14   4      229.84      222.57     31.60 o 
  -1  14   4       25.18       21.86      5.68 o 
   0  14   4      178.92      172.41     28.88 o 
   1  14   4        0.05        7.73      4.88 o 
   2  14   4      604.63      639.06     78.36 o 
   3  14   4       12.74       11.03      6.82 o 
   4  14   4       23.00       15.41      9.31 o 
   5  14   4       19.43       18.53      5.30 o 
   6  14   4      109.40       74.61     16.54 o 
   7  14   4        6.21        5.18      3.46 o 
  -4  15   4       76.90      101.51     19.83 o 
  -3  15   4       38.06       29.28      8.68 o 
  -2  15   4       13.15       10.36      4.23 o 
  -1  15   4       20.15       12.48      8.32 o 
   0  15   4       82.85       75.22     17.95 o 
   1  15   4      367.87      295.16     41.23 o 
   2  15   4       59.22       43.12     13.60 o 
   3  15   4       77.53       55.25      9.62 o 
   4  15   4        1.09       17.47      7.67 o 
   5  15   4      125.00      114.28     20.68 o 
   6  15   4        0.13       12.68      5.26 o 
  -3  16   4       92.32       69.41     19.46 o 
  -2  16   4        1.23        8.00      4.38 o 
  -1  16   4      254.78      220.14     46.89 o 
   0  16   4       60.48       42.36     10.00 o 
   1  16   4      158.25      129.41     33.86 o 
   2  16   4      213.64      165.48     31.69 o 
   3  16   4       57.89       44.39      7.69 o 
   4  16   4       90.76      116.29     25.48 o 
   5  16   4        1.02        7.49      7.34 o 
  -1  17   4        1.64        7.75      4.23 o 
   0  17   4       36.79       21.05      9.65 o 
   1  17   4      177.73      146.78     37.81 o 
   2  17   4       38.72       47.05     12.71 o 
   3  17   4        7.79       13.31      6.52 o 
   4  17   4      173.77      179.83     39.41 o 
   1  18   4       24.53       18.89     10.54 o 
   2  18   4       52.77       29.83      7.54 o 
  -2 -14   5        9.26       20.78      6.75 o 
  -1 -14   5      141.99      142.08     21.24 o 
   0 -14   5       55.93       64.89     17.21 o 
   1 -14   5      196.59      167.57     31.85 o 
   2 -14   5        5.34        7.23      4.82 o 
  -4 -13   5       47.88       48.38      9.51 o 
  -3 -13   5       34.36       36.18      8.82 o 
  -2 -13   5       11.21       14.33      4.25 o 
  -1 -13   5       28.57       38.92      6.84 o 
   0 -13   5      399.83      463.37     33.92 o 
   1 -13   5       86.72       97.01     15.80 o 
   2 -13   5       20.59        9.96      5.66 o 
   3 -13   5      145.32      117.14     32.91 o 
  -5 -12   5        2.95        4.07      2.88 o 
  -4 -12   5      168.71      183.57     23.72 o 
  -3 -12   5       94.40      121.91     14.35 o 
  -2 -12   5       76.96       81.73     12.36 o 
  -1 -12   5       27.74       37.76      7.98 o 
   0 -12   5      258.14      243.40     24.65 o 
   1 -12   5       10.34       19.17      5.48 o 
   2 -12   5       24.05       17.09      6.55 o 
   3 -12   5      146.87      140.13     21.54 o 
   4 -12   5       11.04       21.83      7.56 o 
  -5 -11   5      128.34      118.56     15.66 o 
  -4 -11   5      314.88      367.99     31.97 o 
  -3 -11   5      114.64      126.02     16.32 o 
  -2 -11   5      183.01      197.34     11.21 o 
  -1 -11   5       87.96       87.42     11.99 o 
   0 -11   5       31.49       26.64      6.41 o 
   1 -11   5        4.32        8.67      3.31 o 
   2 -11   5       57.74       55.05      7.70 o 
   3 -11   5        8.44       12.43      3.54 o 
   4 -11   5        3.13        7.99      3.94 o 
   5 -11   5      219.86      219.36     18.15 o 
  -6 -10   5       12.28       16.50      5.49 o 
  -5 -10   5       68.41       52.92      7.39 o 
  -4 -10   5       68.39       50.91     10.18 o 
  -3 -10   5        3.04        6.54      3.28 o 
  -2 -10   5       78.57       82.42      9.73 o 
  -1 -10   5      429.57      435.59     42.73 o 
   0 -10   5       17.00       16.75      9.77 o 
   1 -10   5        0.66        7.60      3.13 o 
   2 -10   5      240.17      252.40     21.99 o 
   3 -10   5        0.52       11.19      5.16 o 
   4 -10   5       33.60       26.37      5.38 o 
   5 -10   5       20.89       21.70      4.46 o 
   6 -10   5      121.67       80.45     23.85 o 
  -6  -9   5      151.89      116.17     20.72 o 
  -5  -9   5      287.71      337.72     19.50 o 
  -4  -9   5      756.34      787.86     40.81 o 
  -3  -9   5      691.84      654.67     30.60 o 
  -2  -9   5      276.91      309.08     16.85 o 
  -1  -9   5       65.84       67.75     11.75 o 
   0  -9   5      216.06      247.91     21.38 o 
   1  -9   5      157.61      168.52     14.83 o 
   2  -9   5      162.80      161.28     13.53 o 
   3  -9   5      319.63      304.40     21.38 o 
   4  -9   5       10.99       18.37      6.24 o 
   5  -9   5        8.64        9.94      4.02 o 
   6  -9   5      603.05      711.77     38.04 o 
   7  -9   5        5.30        7.91      5.34 o 
  -7  -8   5       68.07       79.19     15.14 o 
  -6  -8   5      281.82      261.63     25.65 o 
  -5  -8   5        0.12       15.10      5.45 o 
  -4  -8   5       65.87       67.44      8.77 o 
  -3  -8   5      108.96      137.66     12.63 o 
  -2  -8   5       29.96       37.12      4.66 o 
  -1  -8   5      134.06      121.22     13.08 o 
   0  -8   5      137.13      173.13     16.03 o 
   1  -8   5       86.25       86.28     11.13 o 
   2  -8   5        0.14        6.39      4.45 o 
   3  -8   5      961.68      904.07     24.23 o 
   4  -8   5        1.91        6.94      5.49 o 
   5  -8   5       10.11       15.33      4.16 o 
   6  -8   5       14.35       14.22      3.77 o 
   7  -8   5       12.24       10.82      5.71 o 
  -7  -7   5      312.49      367.72     68.27 o 
  -6  -7   5        5.36        6.14      4.08 o 
  -5  -7   5        0.54        4.25      4.93 o 
  -4  -7   5       12.82       22.27      3.94 o 
  -3  -7   5      205.72      237.42     22.52 o 
  -2  -7   5      197.72      216.53     19.21 o 
  -1  -7   5       25.20       17.53      3.96 o 
   0  -7   5     1316.67     1306.42     36.70 o 
   1  -7   5      166.66      167.88     14.95 o 
   2  -7   5      881.83      893.24     38.74 o 
   3  -7   5        1.34       10.11      3.12 o 
   4  -7   5      119.62      113.22     12.62 o 
   5  -7   5        1.73       12.34      3.90 o 
   6  -7   5        2.74        4.46      3.17 o 
   7  -7   5       51.55       64.81     15.21 o 
  -7  -6   5      180.33      152.25     24.35 o 
  -6  -6   5      125.90      120.58     21.07 o 
  -5  -6   5      211.39      201.10     19.07 o 
  -4  -6   5      199.54      185.32     22.24 o 
  -3  -6   5       63.96       63.42      8.87 o 
  -2  -6   5      268.65      310.42     18.94 o 
  -1  -6   5      825.31      838.80     27.30 o 
   0  -6   5     1558.24     1552.91     43.75 o 
   1  -6   5      121.81      150.35     26.42 o 
   2  -6   5      935.99      936.90     27.91 o 
   3  -6   5      486.97      505.93     14.30 o 
   4  -6   5      138.81      153.93     18.02 o 
   5  -6   5        0.44       -0.89      3.22 o 
   6  -6   5      140.94      137.30     13.54 o 
   7  -6   5      214.20      216.01     25.95 o 
   8  -6   5        0.13        4.81      3.97 o 
  -8  -5   5      199.66      188.64     39.85 o 
  -7  -5   5       28.06       27.59     11.52 o 
  -6  -5   5       50.38       57.51      8.72 o 
  -5  -5   5       62.37       71.26     12.67 o 
  -4  -5   5      355.77      328.71     19.62 o 
  -3  -5   5       71.48       77.64     11.68 o 
  -2  -5   5       36.91       36.99      4.91 o 
  -1  -5   5      130.95      143.41     13.84 o 
   0  -5   5       63.48      118.63     13.15 o 
   1  -5   5      277.37      392.49     31.96 o 
   2  -5   5      954.41      952.48     34.81 o 
   3  -5   5     1383.74     1389.99     36.79 o 
   4  -5   5      839.73      900.58     33.44 o 
   5  -5   5      409.28      437.35     25.49 o 
   6  -5   5      114.70      108.45     11.18 o 
   7  -5   5       35.65       33.83      5.87 o 
   8  -5   5      197.11      196.91     30.45 o 
  -8  -4   5        3.28        9.09     20.04 o 
  -7  -4   5      178.90      173.26     20.53 o 
  -6  -4   5       58.87       72.41     11.44 o 
  -5  -4   5        7.27       13.11      4.58 o 
  -4  -4   5       17.01       23.67      4.77 o 
  -3  -4   5      308.11      316.14     13.70 o 
  -2  -4   5      218.86      237.29     13.14 o 
  -1  -4   5     4220.13     4442.83    109.70 o 
   0  -4   5      838.16      803.58     28.65 o 
   1  -4   5      721.23      755.49     21.28 o 
   2  -4   5       27.18       27.07      5.00 o 
   3  -4   5       72.06       66.67      6.54 o 
   4  -4   5     1233.02     1171.61     32.18 o 
   5  -4   5      173.50      199.23     15.75 o 
   6  -4   5      664.81      744.80     34.60 o 
   7  -4   5        0.01        4.24      5.36 o 
   8  -4   5        0.78        7.67      5.31 o 
  -8  -3   5        0.17        9.25     12.71 o 
  -7  -3   5      249.59      249.65     35.21 o 
  -6  -3   5        3.21        2.24     10.87 o 
  -5  -3   5      144.36      166.07      6.80 o 
  -4  -3   5     2621.04     2703.29     87.80 o 
  -3  -3   5      129.48      166.77     18.40 o 
  -2  -3   5      846.51     1015.66     35.32 o 
  -1  -3   5       98.60       98.61     11.46 o 
   0  -3   5     6598.62     7580.87    197.91 o 
   1  -3   5      147.58      175.59     10.40 o 
   2  -3   5     6539.56     6978.88    109.40 o 
   3  -3   5        6.82        9.09      3.27 o 
   4  -3   5       19.28       18.70      2.86 o 
   5  -3   5      210.57      227.56     22.13 o 
   6  -3   5      585.71      631.44     31.85 o 
   7  -3   5       48.47       48.47      8.93 o 
   8  -3   5        3.13        4.41      3.37 o 
   9  -3   5        9.42        9.72      3.97 o 
  -8  -2   5        0.05        7.23      8.52 o 
  -7  -2   5      112.48      101.77     16.76 o 
  -6  -2   5       13.95       19.25      6.33 o 
  -5  -2   5       11.01       11.81      7.67 o 
  -4  -2   5      808.39      838.50     23.32 o 
  -3  -2   5      185.77      191.30     12.20 o 
  -2  -2   5      613.00      666.23     16.56 o 
  -1  -2   5     1067.40     1191.39     27.23 o 
   0  -2   5     2561.11     2470.91     32.35 o 
   1  -2   5       37.38       39.98      3.00 o 
   2  -2   5       59.56       61.86      6.74 o 
   3  -2   5      512.43      469.99     12.98 o 
   4  -2   5       12.33        7.07      3.96 o 
   5  -2   5      131.41      135.44     13.56 o 
   6  -2   5      269.71      279.22     27.30 o 
   7  -2   5      382.67      348.65     18.15 o 
   8  -2   5       56.85       51.51     11.46 o 
   9  -2   5        8.76        5.42      5.60 o 
  -8  -1   5      171.32      130.01     24.89 o 
  -7  -1   5        1.27       10.93      9.20 o 
  -6  -1   5       21.67       17.18      7.13 o 
  -5  -1   5      535.22      550.72     17.88 o 
  -4  -1   5      182.09      189.35     10.70 o 
  -3  -1   5     1348.15     1385.13     63.42 o 
  -2  -1   5     1333.33     1476.33     44.70 o 
  -1  -1   5     4977.60     5127.87     53.08 o 
   0  -1   5       44.03       47.38      3.23 o 
   1  -1   5      694.45      681.63     12.07 o 
   2  -1   5     2508.31     2440.81     30.62 o 
   3  -1   5       10.79        6.54      1.81 o 
   4  -1   5      280.28      225.40      8.23 o 
   5  -1   5     1536.56     1543.08     39.89 o 
   6  -1   5      151.10      163.43     18.48 o 
   7  -1   5        1.97        4.68      2.98 o 
   8  -1   5        6.59        5.44      6.73 o 
   9  -1   5      138.14      152.41     19.62 o 
  -8   0   5       12.75        6.61      9.20 o 
  -7   0   5        0.21       13.97     14.43 o 
  -6   0   5      124.24      101.32     20.96 o 
  -5   0   5      469.02      449.02     26.10 o 
  -4   0   5      138.43      135.63     11.87 o 
  -3   0   5      526.24      473.61     31.60 o 
  -2   0   5      177.45      191.15      7.49 o 
  -1   0   5     1474.29     1469.78     16.01 o 
   0   0   5     2345.81     2232.40     16.50 o 
   1   0   5     4073.98     4169.99     44.73 o 
   2   0   5     2392.54     2174.95     25.17 o 
   3   0   5      776.71      815.92     15.93 o 
   4   0   5     2357.86     2263.40     41.63 o 
   5   0   5      629.58      613.94     24.26 o 
   6   0   5      120.39      132.59     16.29 o 
   7   0   5      139.52      145.00      8.90 o 
   8   0   5       39.10       34.66      8.38 o 
   9   0   5        0.11       16.30      7.21 o 
  -8   1   5      345.35      387.80     79.95 o 
  -7   1   5       25.09       25.84     16.74 o 
  -6   1   5      235.63      236.66     31.92 o 
  -5   1   5       30.67       40.15     20.98 o 
  -4   1   5      217.07      247.36     25.32 o 
  -3   1   5      122.98      145.36      5.12 o 
  -2   1   5      673.46      811.74     17.99 o 
  -1   1   5     2868.08     2872.28     32.29 o 
   0   1   5      112.20      107.29      7.38 o 
   1   1   5      213.26      207.29      6.87 o 
   2   1   5        4.86       10.26      1.03 o 
   3   1   5      372.36      372.18      7.67 o 
   4   1   5      603.08      644.75     19.55 o 
   5   1   5      153.53      193.03     15.87 o 
   6   1   5      469.91      503.45     11.65 o 
   7   1   5       98.76       90.64     13.17 o 
   8   1   5      359.57      333.06     37.56 o 
   9   1   5      382.30      400.52    111.12 o 
  -8   2   5      110.90       97.39     22.97 o 
  -7   2   5       10.13       13.79     16.02 o 
  -6   2   5       63.75       70.99     17.15 o 
  -5   2   5        0.07       20.27     27.31 o 
  -4   2   5      607.00      639.67     19.80 o 
  -3   2   5      870.87      911.93     28.74 o 
  -2   2   5       27.23       27.74      2.80 o 
  -1   2   5     3567.95     3585.56     36.34 o 
   0   2   5     2698.17     2694.17     22.90 o 
   1   2   5     3159.58     2894.41     20.65 o 
   2   2   5      378.42      333.77     13.68 o 
   3   2   5       97.47      113.14      6.46 o 
   4   2   5       74.78       85.43      8.49 o 
   5   2   5      385.98      396.36     15.94 o 
   6   2   5      861.70      898.63     74.56 o 
   7   2   5        9.84       10.80      6.66 o 
   8   2   5        0.29       11.74      5.44 o 
   9   2   5       33.15       57.83     13.33 o 
  -8   3   5        2.74       21.76     22.69 o 
  -7   3   5      209.24      187.59     30.38 o 
  -6   3   5        0.63       10.68      7.59 o 
  -5   3   5     1112.47     1206.08     40.53 o 
  -4   3   5       28.58       43.61     12.07 o 
  -3   3   5      343.86      326.63     10.62 o 
  -2   3   5       11.23       25.67      2.60 o 
  -1   3   5     1148.02     1188.41     14.98 o 
   0   3   5     1214.00     1207.20     16.59 o 
   1   3   5      400.13      364.20      6.59 o 
   2   3   5      405.79      370.77      6.01 o 
   3   3   5     3311.16     3129.48     30.16 o 
   4   3   5     2166.65     2137.72     37.72 o 
   5   3   5       46.31       42.71      5.39 o 
   6   3   5     1385.45     1386.94     49.28 o 
   7   3   5        0.15        8.54      6.17 o 
   8   3   5       38.40       39.70      8.04 o 
   9   3   5        0.11        1.85     10.01 o 
  -8   4   5      337.01      341.42     62.95 o 
  -7   4   5       52.41       47.26      8.10 o 
  -6   4   5       12.90       17.35      5.87 o 
  -5   4   5        6.74        5.62      2.79 o 
  -4   4   5      239.25      286.78     19.47 o 
  -3   4   5      858.01      934.63     29.61 o 
  -2   4   5     1981.37     2033.64     29.56 o 
  -1   4   5      338.39      375.99      8.65 o 
   0   4   5     1598.04     1602.37     21.36 o 
   1   4   5     1096.66      995.45     15.79 o 
   2   4   5     1080.77      969.03     16.00 o 
   3   4   5      894.87      840.65     15.31 o 
   4   4   5      167.29      164.48     10.23 o 
   5   4   5      428.94      362.08     31.19 o 
   6   4   5      176.63      193.52     17.87 o 
   7   4   5      774.61      765.87     36.86 o 
   8   4   5       21.16       20.34      6.53 o 
   9   4   5       59.40       51.15     22.31 o 
  -8   5   5        3.76        9.36      5.51 o 
  -7   5   5       12.82       15.31      5.24 o 
  -6   5   5      230.28      211.44     35.46 o 
  -5   5   5      133.35      113.70     22.40 o 
  -4   5   5      214.38      206.05      9.43 o 
  -3   5   5      844.60      856.58     24.44 o 
  -2   5   5       47.95       56.19      4.86 o 
  -1   5   5      810.24      805.84     14.14 o 
   0   5   5      344.13      329.78      6.16 o 
   1   5   5      532.52      541.79      9.10 o 
   2   5   5       51.00       48.36      3.24 o 
   3   5   5      101.88       98.44      9.32 o 
   4   5   5      330.62      333.78     10.39 o 
   5   5   5      790.69      800.73     31.89 o 
   6   5   5        6.59       11.01      6.06 o 
   7   5   5       66.96       89.59     11.55 o 
   8   5   5      603.85      646.37     58.43 o 
   9   5   5       35.53       44.50      8.42 o 
  -7   6   5       24.11       30.05      7.66 o 
  -6   6   5      316.52      327.56     11.83 o 
  -5   6   5       67.01       80.56     14.18 o 
  -4   6   5       13.42        3.52      9.11 o 
  -3   6   5        7.46        4.58      1.54 o 
  -2   6   5       21.58       19.33      2.91 o 
  -1   6   5     1168.85     1087.33     22.30 o 
   0   6   5      307.76      297.27      5.86 o 
   1   6   5        0.15        4.22      2.27 o 
   2   6   5      208.95      184.71     19.43 o 
   3   6   5      931.80      997.25     21.17 o 
   4   6   5      725.88      708.55     26.72 o 
   5   6   5      106.24      131.44     12.18 o 
   6   6   5      716.89      640.32     50.19 o 
   7   6   5       76.62       84.33     12.21 o 
   8   6   5        7.31       12.53      7.02 o 
   9   6   5       56.59       37.11     24.51 o 
  -7   7   5       88.94       80.56     15.55 o 
  -6   7   5      138.91      122.39     25.58 o 
  -5   7   5      108.67      117.08     20.20 o 
  -4   7   5     2023.89     2096.87     50.43 o 
  -3   7   5     1282.89     1293.62     25.66 o 
  -2   7   5      895.51      815.24     19.68 o 
  -1   7   5       26.82       23.44      2.77 o 
   0   7   5      491.57      486.69     26.32 o 
   1   7   5       55.46       68.56      5.22 o 
   2   7   5       47.78       60.79      5.73 o 
   3   7   5       47.28       52.03      4.41 o 
   4   7   5       70.05       77.07      6.27 o 
   5   7   5      167.11      174.55     17.04 o 
   6   7   5     1508.52     1576.69     47.28 o 
   7   7   5       63.36       85.49      9.37 o 
   8   7   5       29.89       29.02      6.08 o 
   9   7   5      100.90      106.47     22.16 o 
  -7   8   5      161.19      122.21     49.64 o 
  -6   8   5        0.52        5.86      3.55 o 
  -5   8   5      473.96      500.05     12.61 o 
  -4   8   5     1502.80     1622.35     48.02 o 
  -3   8   5       50.97       46.55      5.15 o 
  -2   8   5      113.79      111.65      6.61 o 
  -1   8   5      286.89      261.33     12.92 o 
   0   8   5       63.76       62.59     14.56 o 
   1   8   5     1364.27     1338.53     32.61 o 
   2   8   5        9.54       20.70      2.91 o 
   3   8   5      941.93      925.20     24.29 o 
   4   8   5      137.78      136.03     13.69 o 
   5   8   5      503.86      546.14     29.86 o 
   6   8   5       98.28      104.77     12.12 o 
   7   8   5      308.82      315.51     25.10 o 
   8   8   5       15.61       16.58      7.20 o 
   9   8   5       10.78       17.58      6.33 o 
  -7   9   5       12.18       13.35      7.54 o 
  -6   9   5       61.73       71.13     19.66 o 
  -5   9   5      190.19      203.60     20.56 o 
  -4   9   5       18.04       19.70      3.88 o 
  -3   9   5       11.95       17.88      4.26 o 
  -2   9   5       37.37       39.69      5.16 o 
  -1   9   5      100.43      130.42     17.16 o 
   0   9   5      425.14      500.45     36.29 o 
   1   9   5        6.11        8.22      4.00 o 
   2   9   5       43.68       63.82      5.92 o 
   3   9   5     1071.54     1018.97     25.59 o 
   4   9   5      221.80      255.30     25.83 o 
   5   9   5       13.24       19.09      6.66 o 
   6   9   5      134.85      163.47     16.11 o 
   7   9   5       48.73       64.03     11.16 o 
   8   9   5       11.45       16.31      5.51 o 
   9   9   5       18.70       21.04     11.86 o 
  -6  10   5      175.52      176.64     37.23 o 
  -5  10   5      437.93      509.84     33.09 o 
  -4  10   5       77.02       86.90     13.61 o 
  -3  10   5      160.73      151.34      7.49 o 
  -2  10   5      131.40      101.58     10.41 o 
  -1  10   5      787.16      812.12     35.74 o 
   0  10   5      380.12      391.60     27.32 o 
   1  10   5      267.82      280.01     36.55 o 
   2  10   5      222.98      201.55     11.47 o 
   3  10   5        0.18        4.21      2.41 o 
   4  10   5      376.38      427.86     16.09 o 
   5  10   5       96.05      120.75     13.81 o 
   6  10   5      137.63      127.51     15.71 o 
   7  10   5       18.09       37.76     16.49 o 
   8  10   5       38.47       44.79     10.26 o 
   9  10   5       11.16       11.04      5.18 o 
  -6  11   5       17.92       19.44     12.36 o 
  -5  11   5       15.77       21.99      7.67 o 
  -4  11   5      306.12      324.82     67.84 o 
  -3  11   5        2.20        2.05      2.93 o 
  -2  11   5       14.79       16.04      5.81 o 
  -1  11   5      266.27      308.36     32.14 o 
   0  11   5      916.22      936.71     51.33 o 
   1  11   5      675.30      663.05     36.21 o 
   2  11   5      274.58      254.64     14.13 o 
   3  11   5       37.09       32.98      6.65 o 
   4  11   5      689.47      720.42     15.37 o 
   5  11   5      282.79      241.17     23.89 o 
   6  11   5       58.90       42.33     10.98 o 
   7  11   5        5.07        4.55      5.25 o 
   8  11   5       11.48        7.15      3.82 o 
  -5  12   5       18.77       15.17      7.55 o 
  -4  12   5       11.28        9.73      9.12 o 
  -3  12   5        0.67        5.06      3.52 o 
  -2  12   5        7.81        8.53      5.53 o 
  -1  12   5      273.51      307.26     37.34 o 
   0  12   5      111.08      139.12     23.05 o 
   1  12   5     1096.36     1076.23     44.32 o 
   2  12   5      182.69      183.98      8.01 o 
   3  12   5       29.00       21.30      5.89 o 
   4  12   5      141.60      120.84     13.44 o 
   5  12   5        3.03        8.69      2.56 o 
   6  12   5      113.77      122.41     18.00 o 
   7  12   5        0.65       11.60      4.70 o 
   8  12   5       89.31       87.01     18.99 o 
  -5  13   5      176.81      173.62     36.40 o 
  -4  13   5       23.93       30.11      9.70 o 
  -3  13   5      107.41      103.02     23.47 o 
  -2  13   5      145.02      146.86     22.35 o 
  -1  13   5       54.12       51.39     11.07 o 
   0  13   5      115.86      120.47     13.11 o 
   1  13   5      136.47      120.00     16.71 o 
   2  13   5      345.47      301.12     39.33 o 
   3  13   5        8.64        6.66      6.34 o 
   4  13   5       13.00        6.83      5.46 o 
   5  13   5      245.32      230.18     29.49 o 
   6  13   5      719.19      780.59     26.91 o 
   7  13   5       15.55       10.43      4.24 o 
   8  13   5        0.41       -1.82      5.12 o 
  -4  14   5       15.66       13.65      9.90 o 
  -3  14   5       56.04       38.31      9.43 o 
  -2  14   5      280.90      305.88     48.27 o 
  -1  14   5       15.79       13.57      7.53 o 
   0  14   5      882.26      826.62     59.31 o 
   1  14   5        0.87        9.90      8.10 o 
   2  14   5      184.59      184.16     31.16 o 
   3  14   5       35.57       28.32     10.50 o 
   4  14   5       69.81       69.50     12.68 o 
   5  14   5      775.66      754.42     25.65 o 
   6  14   5        0.07        8.24      4.83 o 
   7  14   5        7.84       10.28      4.39 o 
  -4  15   5        3.05        2.38      5.87 o 
  -3  15   5       47.65       37.70      8.08 o 
  -2  15   5      105.03       91.78     16.92 o 
  -1  15   5      152.90      172.20     34.71 o 
   0  15   5       48.96       61.12     10.81 o 
   1  15   5        0.10        7.19      4.14 o 
   2  15   5       16.90       19.03     10.76 o 
   3  15   5       90.30      125.38     17.10 o 
   4  15   5       54.25       37.52      7.71 o 
   5  15   5      139.67      143.62     22.98 o 
   6  15   5        4.69       14.46      6.47 o 
  -3  16   5      293.72      336.29     64.33 o 
  -2  16   5        3.99       13.38      8.00 o 
  -1  16   5       24.74       48.01     15.65 o 
   0  16   5       72.99       62.84     11.22 o 
   1  16   5      122.57      103.45     21.18 o 
   2  16   5      340.83      335.37     49.12 o 
   3  16   5       11.66       13.03      7.09 o 
   4  16   5        3.48        9.98      5.97 o 
   5  16   5        0.73       10.60     12.01 o 
   6  16   5        0.47        7.70      8.50 o 
  -2  17   5       16.62        8.08      8.09 o 
  -1  17   5        0.03        5.56      4.59 o 
   0  17   5        3.48       10.25      7.52 o 
   1  17   5       45.66       58.48     23.06 o 
   2  17   5       88.86       90.20     15.24 o 
   3  17   5       17.24       35.59      7.23 o 
   4  17   5      267.14      218.01     46.66 o 
   5  17   5        6.73       11.94     12.48 o 
   0  18   5        7.17       14.40      5.02 o 
   1  18   5       85.58       77.75     20.34 o 
   2  18   5       11.14        8.66      4.64 o 
   3  18   5      124.91      113.16     37.82 o 
  -1 -14   6      222.75      191.65     34.24 o 
   0 -14   6      199.02      203.51     49.14 o 
   1 -14   6        1.61        5.38      6.51 o 
  -3 -13   6       86.88       66.93     15.32 o 
  -2 -13   6      583.73      579.87     44.03 o 
  -1 -13   6        2.55        9.22      4.81 o 
   0 -13   6       13.20       16.98      5.12 o 
   1 -13   6        8.54       11.52      3.65 o 
   2 -13   6       26.87       18.63      4.82 o 
   3 -13   6      235.88      187.79     53.27 o 
  -4 -12   6      279.27      310.00     36.08 o 
  -3 -12   6      163.43      152.74     17.95 o 
  -2 -12   6       13.14       12.16      4.48 o 
  -1 -12   6       19.08       15.71      5.88 o 
   0 -12   6      165.65      163.19     26.11 o 
   1 -12   6      100.33       93.51     13.87 o 
   2 -12   6        7.96       12.19      4.28 o 
   3 -12   6      310.22      312.25     31.10 o 
   4 -12   6        5.01       13.50      3.91 o 
  -5 -11   6        9.88        9.83      4.27 o 
  -4 -11   6       32.60       29.51      6.27 o 
  -3 -11   6       26.04       26.17      4.32 o 
  -2 -11   6        0.09        1.00      2.56 o 
  -1 -11   6      124.25       87.92     12.33 o 
   0 -11   6      180.25      187.80     18.01 o 
   1 -11   6       59.76       49.91      8.02 o 
   2 -11   6       95.00       96.77     11.99 o 
   3 -11   6      358.90      412.05     18.75 o 
   4 -11   6        3.80       10.03      4.56 o 
   5 -11   6       55.15       50.71     13.16 o 
  -5 -10   6       35.92       34.95      6.80 o 
  -4 -10   6        1.38        8.16      3.99 o 
  -3 -10   6       46.02       49.41      8.91 o 
  -2 -10   6        6.85        6.38      2.88 o 
  -1 -10   6       76.84       77.10     10.94 o 
   0 -10   6       62.32       44.94      7.32 o 
   1 -10   6      182.52      177.83     17.88 o 
   2 -10   6      660.51      714.21     30.42 o 
   3 -10   6        0.42       16.60      5.47 o 
   4 -10   6      327.26      322.89     36.55 o 
   5 -10   6       64.78       61.82     10.18 o 
   6 -10   6       93.05       52.58     10.14 o 
  -6  -9   6      245.46      248.46     28.76 o 
  -5  -9   6       51.29       65.86      9.83 o 
  -4  -9   6      520.16      601.07     35.08 o 
  -3  -9   6      113.29       94.87     13.06 o 
  -2  -9   6      105.65       94.40     11.00 o 
  -1  -9   6       60.79       49.36     10.20 o 
   0  -9   6      108.24      118.47     13.78 o 
   1  -9   6      351.97      346.10     33.72 o 
   2  -9   6       19.59       21.12      5.26 o 
   3  -9   6       80.10       95.58     11.49 o 
   4  -9   6       29.82       36.23      6.02 o 
   5  -9   6      118.11      118.89     19.07 o 
   6  -9   6       21.88       22.20      9.39 o 
  -6  -8   6        0.83        6.59      6.28 o 
  -5  -8   6       26.74       25.93      7.09 o 
  -4  -8   6        9.22        8.05      3.25 o 
  -3  -8   6        1.91        5.96      2.29 o 
  -2  -8   6        3.09        8.83      4.59 o 
  -1  -8   6      527.65      499.85     23.25 o 
   0  -8   6       79.57       90.62     11.23 o 
   1  -8   6      260.20      268.49     22.39 o 
   2  -8   6      346.68      332.97     28.66 o 
   3  -8   6        6.96       10.21      2.90 o 
   4  -8   6      734.45      717.75     26.64 o 
   5  -8   6       81.98       82.32     10.14 o 
   6  -8   6        4.54       10.57      4.50 o 
   7  -8   6        0.01        8.89      4.45 o 
  -7  -7   6      203.29      161.07     37.26 o 
  -6  -7   6        0.03       13.40      8.12 o 
  -5  -7   6      109.17      109.87     14.34 o 
  -4  -7   6      499.10      565.74     36.80 o 
  -3  -7   6        0.02        6.06      2.93 o 
  -2  -7   6      257.93      293.88     12.40 o 
  -1  -7   6       31.65       35.31      5.80 o 
   0  -7   6     1008.53     1017.38     36.78 o 
   1  -7   6      119.01      109.48      9.40 o 
   2  -7   6      246.21      262.09     17.20 o 
   3  -7   6        3.43        4.32      5.23 o 
   4  -7   6      156.26      161.02     16.02 o 
   5  -7   6       29.55       19.35      5.05 o 
   6  -7   6       60.65       57.80      9.89 o 
   7  -7   6       16.69       14.91      5.78 o 
  -7  -6   6      147.72      108.55     22.17 o 
  -6  -6   6       56.48       52.32      8.60 o 
  -5  -6   6       23.30       28.90      9.77 o 
  -4  -6   6       10.57       12.98      3.29 o 
  -3  -6   6        0.02        7.75      3.01 o 
  -2  -6   6      181.67      194.39     17.40 o 
  -1  -6   6       24.37       32.74      5.30 o 
   0  -6   6      171.06      165.06     20.50 o 
   1  -6   6      643.40      640.14     21.24 o 
   2  -6   6      352.31      381.85     34.24 o 
   3  -6   6      122.89      122.31     11.50 o 
   4  -6   6      381.71      432.66     28.79 o 
   5  -6   6      381.95      367.22     33.12 o 
   6  -6   6        5.87       10.18      3.24 o 
   7  -6   6      270.60      242.42     34.95 o 
   8  -6   6       48.44       45.26      8.91 o 
  -7  -5   6       29.33       18.66      7.35 o 
  -6  -5   6        5.36       16.36     10.01 o 
  -5  -5   6      367.45      365.77     14.55 o 
  -4  -5   6      282.11      278.21     25.43 o 
  -3  -5   6      536.33      490.45     50.47 o 
  -2  -5   6      424.53      428.78     13.60 o 
  -1  -5   6      432.49      384.81     26.30 o 
   0  -5   6        6.35       18.71      7.49 o 
   1  -5   6     1261.84     1292.23     37.29 o 
   2  -5   6      321.55      380.83     32.32 o 
   3  -5   6       70.17       66.92      9.12 o 
   4  -5   6       80.31       63.80     12.91 o 
   5  -5   6      178.86      193.26     19.36 o 
   6  -5   6        5.58        7.88      3.15 o 
   7  -5   6       94.79       99.12     15.67 o 
   8  -5   6        2.01        8.43      8.93 o 
  -7  -4   6      261.23      209.57     62.87 o 
  -6  -4   6        6.99        5.68      4.38 o 
  -5  -4   6      964.76     1059.00     46.71 o 
  -4  -4   6      363.71      365.21     17.44 o 
  -3  -4   6      172.93      197.95     17.23 o 
  -2  -4   6       33.33       53.87      5.89 o 
  -1  -4   6     2677.86     3009.87     63.54 o 
   0  -4   6       18.38       17.45      4.02 o 
   1  -4   6       87.42       83.02      8.60 o 
   2  -4   6     1733.56     1610.23     38.86 o 
   3  -4   6      194.78      217.75     20.16 o 
   4  -4   6      325.08      308.96     36.58 o 
   5  -4   6      186.52      211.59     20.25 o 
   6  -4   6        1.56        4.21      3.26 o 
   7  -4   6       20.52       14.29      5.08 o 
   8  -4   6       81.69       59.08     16.59 o 
  -8  -3   6        0.01        2.42      5.54 o 
  -7  -3   6      311.61      308.45     74.90 o 
  -6  -3   6      286.44      307.34     33.96 o 
  -5  -3   6      491.81      512.53     35.76 o 
  -4  -3   6       63.86       59.97      8.49 o 
  -3  -3   6      212.55      260.22     13.38 o 
  -2  -3   6      727.23      745.89     27.31 o 
  -1  -3   6      412.25      411.44     13.79 o 
   0  -3   6      823.40      799.22     24.26 o 
   1  -3   6       41.92       46.10      7.09 o 
   2  -3   6       34.19       37.48      7.88 o 
   3  -3   6     1112.82     1055.60     46.06 o 
   4  -3   6      473.41      476.37     21.09 o 
   5  -3   6       75.00       92.31     11.10 o 
   6  -3   6       68.77       67.66     13.20 o 
   7  -3   6       19.44        9.46      4.02 o 
   8  -3   6       73.51       82.21     11.95 o 
   9  -3   6       79.79       79.45     17.87 o 
  -8  -2   6       11.44       18.68     17.72 o 
  -7  -2   6       93.18       76.25     10.33 o 
  -6  -2   6        0.21       13.71     13.62 o 
  -5  -2   6      248.70      232.62      6.93 o 
  -4  -2   6      264.62      288.26     20.69 o 
  -3  -2   6     2012.70     2228.67     81.81 o 
  -2  -2   6      146.74      198.95     13.55 o 
  -1  -2   6     1655.81     1749.35     35.84 o 
   0  -2   6      998.78     1096.51     26.11 o 
   1  -2   6       81.85       70.98      7.19 o 
   2  -2   6      190.66      246.44     11.29 o 
   3  -2   6      607.87      551.82     14.67 o 
   4  -2   6      241.65      222.45     20.79 o 
   5  -2   6     1317.28     1297.59     43.56 o 
   6  -2   6       57.43       62.05      7.45 o 
   7  -2   6        2.04        6.86      4.26 o 
   8  -2   6      846.87      941.06     35.70 o 
   9  -2   6       88.13       62.23     34.04 o 
  -8  -1   6        0.08        8.67     16.11 o 
  -7  -1   6      260.07      222.65     36.21 o 
  -6  -1   6        0.00        9.50      9.06 o 
  -5  -1   6     1314.60     1264.26     35.76 o 
  -4  -1   6      150.03      129.75      6.48 o 
  -3  -1   6      864.36      864.33     39.50 o 
  -2  -1   6      110.33      165.62     13.74 o 
  -1  -1   6       96.29      150.26      9.86 o 
   0  -1   6        8.36        3.54      0.96 o 
   1  -1   6     1583.86     1602.25     22.05 o 
   2  -1   6      644.51      581.02     14.43 o 
   3  -1   6      117.75      145.50     11.89 o 
   4  -1   6       33.67       47.71      4.52 o 
   5  -1   6      182.32      194.33     18.15 o 
   6  -1   6      377.48      389.40     31.82 o 
   7  -1   6        8.89        9.24      2.85 o 
   8  -1   6       35.88       42.30      8.13 o 
   9  -1   6       41.78       48.43     10.65 o 
  -8   0   6        5.29       13.62      5.95 o 
  -7   0   6       22.67       22.17      8.66 o 
  -6   0   6      849.69      810.37     66.26 o 
  -5   0   6      478.89      481.86     16.60 o 
  -3   0   6       51.79       53.91      7.33 o 
  -2   0   6     2399.20     2561.39     57.17 o 
  -1   0   6      917.45      904.50     18.58 o 
   0   0   6      188.18      183.11      6.76 o 
   1   0   6       64.17       92.01      6.01 o 
   2   0   6     2903.37     2976.23     35.31 o 
   3   0   6      653.46      612.56     14.36 o 
   4   0   6       80.96       75.06      8.22 o 
   5   0   6      496.31      449.99     16.54 o 
   6   0   6       11.19       14.63      4.15 o 
   7   0   6      125.62      127.36     16.01 o 
   8   0   6       40.34       40.18      7.20 o 
   9   0   6        6.98       11.65     11.28 o 
  -8   1   6        2.11        5.52      5.71 o 
  -7   1   6      105.28      105.64     18.81 o 
  -6   1   6       43.13       46.77     11.83 o 
  -5   1   6       56.16       70.03     10.73 o 
  -4   1   6      325.51      373.10     13.47 o 
  -3   1   6     1986.64     2111.65     73.65 o 
  -2   1   6       56.47        6.46      2.45 o 
  -1   1   6     2590.38     2600.55     25.72 o 
   0   1   6      569.62      551.70      9.99 o 
   1   1   6      255.18      261.70      7.74 o 
   2   1   6     2231.43     2270.36     22.62 o 
   3   1   6       73.77      104.16      9.93 o 
   4   1   6        6.15        6.25      1.74 o 
   5   1   6       48.72       51.02      5.55 o 
   6   1   6        3.10        4.38      3.01 o 
   7   1   6      797.05      807.75     33.79 o 
   8   1   6        4.23       13.70      5.25 o 
   9   1   6      113.33       99.02     24.09 o 
  -8   2   6        0.69       12.42      8.12 o 
  -7   2   6      257.52      232.31     45.26 o 
  -6   2   6      348.46      324.41     48.10 o 
  -5   2   6      145.24      153.35     26.09 o 
  -4   2   6        6.14       12.73     11.99 o 
  -3   2   6      955.99     1136.25     33.40 o 
  -2   2   6     1882.99     2051.88     35.08 o 
  -1   2   6     5372.08     5703.56     88.99 o 
   0   2   6       89.09       88.15      7.66 o 
   1   2   6        6.48       16.88      2.36 o 
   2   2   6      300.23      273.53      5.66 o 
   3   2   6      649.96      628.30     14.50 o 
   4   2   6     2254.04     2374.67     43.79 o 
   5   2   6      160.71      156.00     14.85 o 
   6   2   6       24.58       20.49     16.00 o 
   7   2   6       19.33       20.71      7.00 o 
   8   2   6      168.45      144.00     23.86 o 
   9   2   6        0.46        9.22      7.63 o 
  -8   3   6       82.86       61.41     13.61 o 
  -7   3   6      598.80      631.87    144.24 o 
  -6   3   6       28.11       26.52      8.64 o 
  -5   3   6       52.97       47.55     10.39 o 
  -4   3   6      281.75      297.66     12.24 o 
  -3   3   6      114.41      137.32      8.52 o 
  -2   3   6     1431.40     1475.93     24.42 o 
  -1   3   6      592.21      626.54     10.58 o 
   0   3   6     1033.44      977.68     14.97 o 
   1   3   6      707.07      674.05     11.02 o 
   2   3   6     3539.87     3731.14    100.96 o 
   3   3   6      460.14      489.23     11.38 o 
   4   3   6     2240.97     2241.74     41.78 o 
   5   3   6      367.27      362.14     28.01 o 
   6   3   6       22.79       23.38      8.63 o 
   7   3   6      264.02      245.04     33.86 o 
   8   3   6       23.14       50.47      9.08 o 
   9   3   6      264.89      196.09     43.12 o 
  -8   4   6        5.21        6.63      4.02 o 
  -7   4   6      145.59      100.63     23.65 o 
  -6   4   6       81.04       73.82     22.30 o 
  -5   4   6        0.51        9.76      3.68 o 
  -4   4   6     1117.79     1206.53     48.81 o 
  -3   4   6      871.15      962.17     39.28 o 
  -2   4   6      509.95      510.12     10.58 o 
  -1   4   6       12.35       13.28      2.64 o 
   0   4   6     2027.75     2139.05     21.60 o 
   1   4   6      197.30      158.39      5.77 o 
   2   4   6       81.57       91.99      6.27 o 
   3   4   6      626.63      623.08     13.81 o 
   4   4   6     1249.36     1285.37     26.60 o 
   5   4   6     1076.91     1016.86     25.79 o 
   6   4   6      149.17      188.77     19.36 o 
   7   4   6       17.73       13.27      5.25 o 
   8   4   6      255.17      241.68     25.66 o 
   9   4   6        6.75        5.15      8.44 o 
  -7   5   6      112.21      110.41     25.69 o 
  -6   5   6       86.03       58.64     13.11 o 
  -5   5   6        5.72        3.68      3.71 o 
  -4   5   6      433.22      456.49     11.78 o 
  -3   5   6      108.34      124.40      6.50 o 
  -2   5   6       76.35       78.99      3.50 o 
  -1   5   6      606.54      610.11     11.15 o 
   0   5   6     1301.18     1237.88     16.85 o 
   1   5   6     6558.73     6840.48    120.00 o 
   2   5   6       15.46       25.26      3.77 o 
   3   5   6        0.11        9.13      2.24 o 
   4   5   6      612.73      651.66     19.80 o 
   5   5   6     1530.49     1416.69     60.44 o 
   6   5   6       80.68       83.84     17.04 o 
   7   5   6        0.63       14.74      6.15 o 
   8   5   6      177.57      197.35     19.13 o 
   9   5   6      107.80       95.14     20.08 o 
  -7   6   6       38.79       34.54      8.04 o 
  -6   6   6       23.75       19.84      9.31 o 
  -5   6   6       74.10       71.38     12.85 o 
  -4   6   6      364.61      380.16      9.95 o 
  -3   6   6      596.87      567.41     10.36 o 
  -2   6   6      154.69      179.37      6.50 o 
  -1   6   6     1101.04     1104.75     20.89 o 
   0   6   6      543.32      491.61      9.38 o 
   1   6   6     1249.11     1243.43     25.18 o 
   2   6   6      370.23      339.64      9.32 o 
   3   6   6      751.92      806.48     20.09 o 
   4   6   6        0.11        4.94      7.27 o 
   5   6   6      583.45      555.58     11.20 o 
   6   6   6     1192.34     1261.58     40.34 o 
   7   6   6      145.55      148.16     16.92 o 
   8   6   6       53.75       49.63     10.56 o 
   9   6   6       15.23       18.86      6.31 o 
  -7   7   6        1.80        5.01      2.65 o 
  -6   7   6      416.55      492.06     21.09 o 
  -5   7   6        0.02        3.82      2.71 o 
  -4   7   6     1886.36     2030.90     58.64 o 
  -3   7   6        5.60        4.39      1.31 o 
  -2   7   6        0.75        2.90      0.92 o 
  -1   7   6        0.93        2.15      0.99 o 
   0   7   6        4.06        3.50      1.50 o 
   1   7   6      955.77     1029.64     19.93 o 
   2   7   6      439.79      457.29     11.64 o 
   3   7   6      191.94      216.55     13.91 o 
   4   7   6      524.27      478.38     25.92 o 
   5   7   6      132.87      144.14     12.94 o 
   6   7   6       73.79       91.58     11.61 o 
   7   7   6      306.92      325.50     32.22 o 
   8   7   6       49.60       54.93      6.90 o 
   9   7   6      129.25      113.32     21.08 o 
  -7   8   6      107.92       82.22     50.95 o 
  -6   8   6        0.39        4.57      4.48 o 
  -5   8   6      475.52      528.66     36.79 o 
  -4   8   6        8.56        9.06      3.15 o 
  -3   8   6       53.04       53.39      7.45 o 
  -2   8   6       54.39       46.37      4.08 o 
  -1   8   6     2539.98     2514.27     56.26 o 
   0   8   6      972.46      973.16    118.24 o 
   1   8   6     1014.34      908.68     23.11 o 
   2   8   6       85.57       59.48      6.90 o 
   3   8   6      888.52      894.87     24.21 o 
   4   8   6       52.96       55.41      5.61 o 
   5   8   6       56.85       46.02      9.65 o 
   6   8   6       40.17       30.05      6.53 o 
   7   8   6        5.67        6.86      5.59 o 
   8   8   6       38.55       23.49      7.91 o 
   9   8   6        0.09        8.92      4.90 o 
  -6   9   6       61.48       60.10     13.08 o 
  -5   9   6        4.76        5.77      5.84 o 
  -4   9   6        5.14        7.28      3.02 o 
  -3   9   6     1099.80     1128.11     45.87 o 
  -2   9   6      441.61      447.66     13.97 o 
  -1   9   6       97.16      103.00     13.74 o 
   0   9   6        9.88       24.53      5.49 o 
   1   9   6        0.43        9.18     15.85 o 
   2   9   6      152.61      146.77      7.97 o 
   3   9   6      363.75      389.66     12.58 o 
   4   9   6       33.63       59.82      7.41 o 
   5   9   6      360.11      408.30     35.86 o 
   6   9   6      307.57      363.44     18.04 o 
   7   9   6       60.17       59.54      6.25 o 
   8   9   6      366.63      347.35     35.86 o 
   9   9   6        0.04       24.19      6.61 o 
  -6  10   6       43.55       29.55     10.96 o 
  -5  10   6      244.97      222.14     50.88 o 
  -4  10   6       20.68       16.04      8.64 o 
  -3  10   6       54.26       53.81      9.30 o 
  -2  10   6      198.71      169.26      2.97 o 
  -1  10   6       26.81       29.83      9.67 o 
   0  10   6     2657.81     2897.73    121.78 o 
   1  10   6      239.71      260.54     33.00 o 
   2  10   6      129.52      157.38     10.70 o 
   3  10   6        0.19        5.96      3.42 o 
   4  10   6      655.20      678.89     16.22 o 
   5  10   6      630.25      698.61     28.11 o 
   6  10   6      104.60      117.73     12.71 o 
   7  10   6      129.21      117.83     14.09 o 
   8  10   6       97.68       90.35     14.29 o 
   9  10   6       79.00       56.54     11.73 o 
  -6  11   6       44.21       39.75     14.88 o 
  -5  11   6       74.98       75.67     21.78 o 
  -4  11   6        2.59       14.06     10.32 o 
  -3  11   6       17.49       27.85      8.78 o 
  -2  11   6      697.25      724.19     25.04 o 
  -1  11   6     1040.81     1005.28     56.30 o 
   0  11   6        0.68        4.45      7.60 o 
   1  11   6        1.97        7.40      8.59 o 
   2  11   6       12.46        8.98      4.84 o 
   3  11   6       30.02       28.48     13.64 o 
   4  11   6        6.87        8.49      8.42 o 
   5  11   6      207.23      223.81     37.53 o 
   6  11   6       64.71       75.60      8.17 o 
   7  11   6      160.32      135.90     19.32 o 
   8  11   6       17.98       23.55      6.15 o 
  -5  12   6       84.66       55.27     27.22 o 
  -4  12   6       57.59       58.67     18.46 o 
  -3  12   6      556.17      543.44     28.02 o 
  -2  12   6      169.84      171.29     20.22 o 
  -1  12   6        7.91       14.79      5.38 o 
   0  12   6      208.08      237.01     32.01 o 
   1  12   6      562.84      651.09    102.71 o 
   2  12   6      576.31      649.52     16.24 o 
   3  12   6      139.91      129.13     11.28 o 
   4  12   6      160.48      137.17     13.94 o 
   5  12   6       15.18       16.49      6.23 o 
   6  12   6        0.23       10.48      6.74 o 
   7  12   6       27.85       24.72      6.40 o 
   8  12   6      110.10       76.13     17.95 o 
  -5  13   6       13.89        7.57      7.57 o 
  -4  13   6       99.20       75.44     21.38 o 
  -3  13   6        1.07       -0.49      3.25 o 
  -2  13   6       98.26       96.50     13.74 o 
  -1  13   6       74.10       85.44     14.26 o 
   0  13   6      124.07      102.55     22.31 o 
   1  13   6       30.02       30.28     13.17 o 
   2  13   6       34.53       49.87      9.40 o 
   3  13   6       69.89       83.78     10.98 o 
   4  13   6      594.69      593.00     29.70 o 
   5  13   6       97.82      104.19     10.73 o 
   6  13   6       68.16       75.07     11.54 o 
   7  13   6       13.01       14.07      4.45 o 
   8  13   6        1.63        5.60      4.44 o 
  -4  14   6       23.32       22.83     13.90 o 
  -3  14   6      123.82      103.98     23.65 o 
  -2  14   6      359.68      391.31     40.11 o 
  -1  14   6      277.70      270.89     43.94 o 
   0  14   6      278.94      251.49     39.26 o 
   1  14   6       31.44       29.54      9.45 o 
   2  14   6      307.11      251.83     38.25 o 
   3  14   6      994.01      955.99     46.38 o 
   4  14   6      221.06      198.33     25.04 o 
   5  14   6      167.15      182.60     12.21 o 
   6  14   6      117.62       79.73     14.95 o 
   7  14   6       21.94       11.40      7.65 o 
  -3  15   6      274.54      320.11     31.48 o 
  -2  15   6      296.57      233.40     57.65 o 
  -1  15   6        3.76       11.28      6.53 o 
   0  15   6      144.96       99.09     20.59 o 
   1  15   6       16.10       18.48      8.79 o 
   2  15   6      126.57      107.52     13.96 o 
   3  15   6      258.82      222.73     32.12 o 
   4  15   6      469.79      474.35     74.04 o 
   5  15   6        0.10       13.64      9.30 o 
   6  15   6        6.15       16.30      6.35 o 
   7  15   6       23.74       23.84     17.59 o 
  -3  16   6        6.15       10.11      6.32 o 
  -2  16   6        2.72        5.69      3.71 o 
  -1  16   6        2.99       -1.41      8.48 o 
   0  16   6      877.25      827.31     44.50 o 
   1  16   6        1.79        8.59      6.65 o 
   2  16   6       37.12       48.14     14.32 o 
   3  16   6      165.29      174.08     36.26 o 
   4  16   6      214.84      175.55     24.36 o 
   5  16   6       24.26       32.72     14.89 o 
   6  16   6        0.17       16.39     11.58 o 
  -2  17   6       18.48       17.97      9.96 o 
  -1  17   6        5.27        8.76      5.47 o 
   0  17   6        0.02        4.34      5.25 o 
   1  17   6       94.93       78.12     17.19 o 
   2  17   6       89.40       88.09     25.89 o 
   3  17   6       21.00       16.50      7.15 o 
   4  17   6       83.86       58.16     19.67 o 
   5  17   6       57.40       44.97     14.44 o 
   0  18   6        4.74        8.05      5.65 o 
   1  18   6      104.57      103.47     28.36 o 
   2  18   6        1.47        1.15      6.38 o 
   3  18   6       14.19        8.93      7.09 o 
  -2 -13   7      164.49      195.16     39.22 o 
  -1 -13   7       15.30       30.57      7.94 o 
   0 -13   7       59.36       67.18     12.84 o 
   1 -13   7      336.35      305.29     55.30 o 
   2 -13   7       78.23       59.60      9.05 o 
  -3 -12   7       36.54       28.01      8.97 o 
  -2 -12   7        8.11       22.99      5.89 o 
  -1 -12   7        6.77        6.15      4.95 o 
   0 -12   7        3.78       14.02      6.39 o 
   1 -12   7       85.42       79.43     11.95 o 
   2 -12   7       29.75       34.06     10.33 o 
   3 -12   7       40.84       41.63      8.36 o 
  -4 -11   7       24.26       15.22      5.27 o 
  -3 -11   7       52.12       50.71      5.61 o 
  -2 -11   7       69.61       73.13     10.24 o 
  -1 -11   7       33.81       35.38      6.38 o 
   0 -11   7      605.60      653.87     28.01 o 
   1 -11   7       17.92       15.26      6.84 o 
   2 -11   7       73.04       74.00     11.59 o 
   3 -11   7       30.17       26.70      9.13 o 
   4 -11   7       76.15       71.33      9.01 o 
   5 -11   7       11.96       14.54      8.70 o 
  -5 -10   7       87.89       65.21     11.89 o 
  -4 -10   7       16.53       17.42      6.26 o 
  -3 -10   7        4.99        7.96      3.62 o 
  -2 -10   7       91.78       81.96     12.43 o 
  -1 -10   7        1.71       27.49     10.27 o 
   0 -10   7      442.49      421.18     27.86 o 
   1 -10   7        9.71       22.44      6.16 o 
   2 -10   7      168.60      146.59     20.44 o 
   3 -10   7       24.00       24.33      9.42 o 
   4 -10   7        3.39        7.48      3.02 o 
   5 -10   7      235.63      213.37     33.90 o 
  -5  -9   7        6.07        3.31      3.17 o 
  -4  -9   7      174.14      167.12     22.35 o 
  -3  -9   7      896.94      955.57     44.41 o 
  -2  -9   7        6.95       14.12      4.43 o 
  -1  -9   7        8.58        8.86      3.87 o 
   0  -9   7       16.94       17.94      5.44 o 
   1  -9   7      182.34      185.66     23.20 o 
   2  -9   7       87.64       62.84      9.95 o 
   3  -9   7       27.31       19.95      5.18 o 
   4  -9   7        1.82        5.92      3.77 o 
   5  -9   7      100.13       79.65     14.51 o 
   6  -9   7      396.70      386.19     28.39 o 
  -6  -8   7       34.15       36.45      7.72 o 
  -5  -8   7        6.71        9.10      4.86 o 
  -4  -8   7       93.63       96.69     10.91 o 
  -3  -8   7      159.93      163.75     18.06 o 
  -2  -8   7      189.80      216.60     16.43 o 
  -1  -8   7       12.27       20.52      6.06 o 
   0  -8   7       18.17       33.69      4.51 o 
   1  -8   7      487.27      475.39     41.49 o 
   2  -8   7       44.37       47.32      8.62 o 
   3  -8   7      173.38      170.20     15.47 o 
   4  -8   7      231.32      276.08     25.19 o 
   5  -8   7       43.07       33.89      5.88 o 
   6  -8   7        0.07        4.47      3.61 o 
   7  -8   7      303.89      242.67     53.82 o 
  -6  -7   7        1.65        9.26     11.90 o 
  -5  -7   7        0.39        5.82      3.45 o 
  -4  -7   7      336.71      346.35     33.63 o 
  -3  -7   7        0.26        8.31      3.98 o 
  -2  -7   7      677.66      687.02     36.62 o 
  -1  -7   7       57.67       63.82      7.58 o 
   0  -7   7       93.60      115.64     12.74 o 
   1  -7   7       39.48       54.38      6.81 o 
   2  -7   7       24.13       26.92      4.77 o 
   3  -7   7      442.11      459.39     38.13 o 
   4  -7   7      734.40      780.28     33.05 o 
   5  -7   7        0.28        2.45      3.07 o 
   6  -7   7        2.14        6.24      2.82 o 
   7  -7   7       15.25       16.46      4.56 o 
  -7  -6   7        0.00        0.50      3.17 o 
  -6  -6   7       20.64       17.44      5.51 o 
  -5  -6   7      145.72      169.21     21.48 o 
  -4  -6   7      241.32      243.55     26.22 o 
  -3  -6   7        5.85       11.02      4.20 o 
  -2  -6   7       32.42       31.19      6.31 o 
  -1  -6   7        2.50       10.25      3.78 o 
   0  -6   7        0.38        7.75      3.50 o 
   1  -6   7       10.03       13.63      3.87 o 
   2  -6   7       97.45      104.70     10.31 o 
   3  -6   7     1083.38     1018.54     32.31 o 
   4  -6   7       55.68       52.94      7.42 o 
   5  -6   7      890.72      895.74     64.41 o 
   6  -6   7       27.95       27.40      6.80 o 
   7  -6   7      200.56      202.26     25.83 o 
   8  -6   7        0.05        4.19      4.47 o 
  -7  -5   7        6.06       15.04      5.30 o 
  -6  -5   7        0.80       10.94      5.77 o 
  -5  -5   7      758.77      852.81     36.91 o 
  -4  -5   7       47.45       46.77     10.19 o 
  -3  -5   7      135.41      136.34     16.95 o 
  -2  -5   7       72.93       82.89     10.41 o 
  -1  -5   7        5.85        8.29      2.97 o 
   0  -5   7      249.50      256.61     20.99 o 
   1  -5   7      126.18      128.44     14.08 o 
   2  -5   7      599.75      533.05     14.80 o 
   3  -5   7        6.90       13.31      6.02 o 
   4  -5   7       18.65       32.53      8.50 o 
   5  -5   7        0.50        7.04      2.20 o 
   6  -5   7      603.78      583.26     31.85 o 
   7  -5   7        7.87        8.54      3.69 o 
   8  -5   7        0.24        6.95      5.51 o 
  -7  -4   7       34.05       39.50     11.95 o 
  -6  -4   7      106.89       98.80     21.38 o 
  -5  -4   7      449.68      427.43     11.28 o 
  -4  -4   7       20.63       19.20      3.93 o 
  -3  -4   7      412.18      398.80     13.17 o 
  -2  -4   7       66.11       83.28     10.47 o 
  -1  -4   7      136.67      166.68     15.92 o 
   0  -4   7      124.30      144.33     14.56 o 
   1  -4   7      156.12      195.97     16.38 o 
   2  -4   7      742.23      781.46     26.20 o 
   3  -4   7       40.19       41.88      4.56 o 
   4  -4   7       25.44       26.94      6.56 o 
   5  -4   7       81.62      104.85     12.10 o 
   6  -4   7        7.90        9.30      3.12 o 
   7  -4   7      173.42      162.37     22.43 o 
   8  -4   7       51.22       46.36     12.34 o 
  -7  -3   7       66.60       44.84     21.04 o 
  -6  -3   7      358.03      351.69     65.94 o 
  -5  -3   7       97.66      103.71     11.63 o 
  -4  -3   7        8.79       18.49      5.41 o 
  -3  -3   7      467.28      491.02     16.44 o 
  -2  -3   7       69.54       61.17      7.38 o 
  -1  -3   7      406.25      373.90     14.06 o 
   0  -3   7       34.41       36.16      7.07 o 
   1  -3   7     1246.39     1334.48     31.55 o 
   2  -3   7      508.55      446.81     17.88 o 
   3  -3   7      654.27      610.18     20.82 o 
   4  -3   7      783.11      829.40     31.54 o 
   5  -3   7       89.15       89.19     12.38 o 
   6  -3   7       40.42       51.08      6.80 o 
   7  -3   7        6.97        6.02      3.35 o 
   8  -3   7       23.45       29.44      7.36 o 
   9  -3   7      351.19      428.71     45.73 o 
  -7  -2   7        0.73       14.30      6.35 o 
  -6  -2   7      271.00      285.77     49.03 o 
  -5  -2   7      336.94      369.12     16.80 o 
  -4  -2   7      430.96      500.53     39.33 o 
  -3  -2   7      406.06      424.83     25.63 o 
  -2  -2   7        7.56       14.13      3.24 o 
  -1  -2   7      798.44      745.73     29.41 o 
   0  -2   7      291.04      355.50     23.38 o 
   1  -2   7     2482.47     2356.31     44.58 o 
   2  -2   7        0.03        5.89      4.19 o 
   3  -2   7      484.10      474.47     22.24 o 
   4  -2   7     1524.72     1585.96     41.35 o 
   5  -2   7      132.40      137.77     12.74 o 
   6  -2   7      242.35      253.97     23.32 o 
   7  -2   7        6.34        9.02      4.49 o 
   8  -2   7      232.92      263.90     16.79 o 
   9  -2   7       37.40       39.41      8.77 o 
  -7  -1   7      281.25      213.08     41.06 o 
  -6  -1   7       12.21        6.93      7.16 o 
  -5  -1   7      250.92      216.23     32.72 o 
  -4  -1   7       54.15       56.64      7.46 o 
  -3  -1   7       92.01      104.02     12.85 o 
  -2  -1   7      230.05      237.84     10.36 o 
  -1  -1   7       42.25       52.53      6.73 o 
   0  -1   7       80.78      118.61     12.09 o 
   1  -1   7        4.42        7.99      2.32 o 
   2  -1   7     1153.22     1248.88     23.37 o 
   3  -1   7     1044.78     1094.82     29.61 o 
   4  -1   7     3511.68     3565.18     92.32 o 
   5  -1   7        1.12       13.40      6.87 o 
   6  -1   7       24.69       26.51      7.35 o 
   7  -1   7        2.88       11.02      4.57 o 
   8  -1   7        7.99        8.29      2.90 o 
   9  -1   7       96.52       58.80     20.54 o 
  -7   0   7      113.41       98.87     30.90 o 
  -6   0   7      107.92      117.54     17.26 o 
  -5   0   7      216.23      204.10     31.83 o 
  -4   0   7       46.68       17.11     16.10 o 
  -3   0   7      286.26      305.76      8.01 o 
  -2   0   7      516.15      504.66     12.85 o 
  -1   0   7      284.69      286.89     18.65 o 
   0   0   7     1071.11     1069.63     29.78 o 
   1   0   7        2.03        2.95      2.60 o 
   2   0   7     2630.56     2708.91     44.14 o 
   3   0   7      168.34      230.88      7.10 o 
   4   0   7      537.20      542.54     15.57 o 
   5   0   7      258.20      272.85     19.14 o 
   6   0   7      347.54      334.93     28.77 o 
   7   0   7      521.38      534.57     12.86 o 
   8   0   7        0.49        2.88      3.22 o 
   9   0   7       19.31       14.67      8.69 o 
  -7   1   7        3.90       10.12     14.14 o 
  -6   1   7      104.60      117.16     23.59 o 
  -5   1   7      605.36      620.83     21.63 o 
  -4   1   7        8.40        9.14      4.93 o 
  -3   1   7      316.27      284.75      7.55 o 
  -2   1   7      171.38      193.27     12.70 o 
  -1   1   7     1968.76     1889.35     28.73 o 
   0   1   7      908.30      967.26     23.10 o 
   1   1   7      682.74      699.17     14.67 o 
   2   1   7      723.79      760.75     17.02 o 
   3   1   7      517.20      549.66     15.39 o 
   4   1   7       30.47       19.87      2.87 o 
   5   1   7        1.96        4.11      1.92 o 
   6   1   7      146.09      155.88     16.94 o 
   7   1   7     1750.93     1916.82     72.74 o 
   8   1   7      126.73      110.99     16.24 o 
   9   1   7        0.52       11.97     10.22 o 
  -7   2   7       11.00        8.64     10.95 o 
  -6   2   7      113.86       77.90     24.46 o 
  -5   2   7       76.65       78.97     12.73 o 
  -4   2   7       14.17       11.39      2.63 o 
  -3   2   7      370.32      366.38     18.72 o 
  -2   2   7       72.27       77.31      6.66 o 
  -1   2   7      156.18      150.35      7.13 o 
   0   2   7      453.37      402.56     18.24 o 
   1   2   7       81.13      109.92      5.63 o 
   2   2   7     1900.85     1945.51     29.71 o 
   3   2   7     2855.47     2996.35     47.90 o 
   4   2   7     1738.73     1658.55     38.94 o 
   5   2   7        9.09        7.49      3.12 o 
   6   2   7      287.06      302.43      8.61 o 
   7   2   7      225.95      204.16     27.16 o 
   8   2   7        0.17       16.16     10.32 o 
   9   2   7       38.20       39.61     10.62 o 
  -7   3   7        0.79        9.55     18.44 o 
  -6   3   7      312.69      329.26     15.13 o 
  -5   3   7      140.89      148.29     20.19 o 
  -4   3   7     1242.18     1224.91     50.42 o 
  -3   3   7       27.46       28.59      4.14 o 
  -2   3   7     1201.70     1269.40     32.01 o 
   0   3   7      785.37      846.32     13.69 o 
   1   3   7      795.15      809.74     14.08 o 
   2   3   7     9609.25    10738.38    737.81 o 
   3   3   7     1450.70     1564.21     42.25 o 
   4   3   7     2089.39     2176.18     40.49 o 
   5   3   7        2.10        5.05      1.89 o 
   6   3   7      215.47      215.04     26.09 o 
   7   3   7      198.99      194.41     22.95 o 
   8   3   7      136.40      136.13     21.42 o 
   9   3   7      263.89      288.25     40.25 o 
  -7   4   7        4.58       13.56      9.81 o 
  -6   4   7      285.16      251.61     40.13 o 
  -5   4   7      139.02      121.55     15.87 o 
  -4   4   7        9.99        6.87      3.21 o 
  -3   4   7      653.43      703.26     18.88 o 
  -2   4   7     2080.60     2187.93     40.39 o 
  -1   4   7        7.29        5.64      0.80 o 
   0   4   7     1318.60     1447.80     19.97 o 
   1   4   7     5246.69     5182.18     48.17 o 
   2   4   7     1211.63     1226.55     33.52 o 
   3   4   7      490.53      414.14     32.52 o 
   4   4   7       30.14       43.38      4.50 o 
   5   4   7      444.85      403.20     23.92 o 
   6   4   7      136.16      133.19     15.71 o 
   7   4   7       67.37       72.66     10.56 o 
   8   4   7       23.80       20.26      8.81 o 
   9   4   7       90.56       70.63     19.75 o 
  -7   5   7       22.77       15.26      7.67 o 
  -6   5   7       29.77       18.18      8.76 o 
  -5   5   7      148.66      149.99     19.54 o 
  -4   5   7       31.08       23.72      5.90 o 
  -3   5   7      799.36      781.39     30.89 o 
  -2   5   7     1008.99      987.72     20.87 o 
  -1   5   7        5.45        7.74      1.13 o 
   0   5   7       22.88       33.17      3.15 o 
   1   5   7     1473.40     1506.96     23.28 o 
   2   5   7     5695.88     5847.29    102.82 o 
   3   5   7      237.54      251.90     13.32 o 
   4   5   7       27.70       37.30      5.20 o 
   5   5   7       36.41       38.48      5.64 o 
   6   5   7       15.42       19.23     13.20 o 
   7   5   7       13.75       27.34      8.50 o 
   8   5   7      281.80      253.58     25.57 o 
   9   5   7       21.67       38.87      6.95 o 
  -7   6   7       52.78       41.81     13.28 o 
  -6   6   7        2.56        3.50      2.30 o 
  -5   6   7       74.12       76.48     13.92 o 
  -4   6   7      302.52      316.99     20.27 o 
  -3   6   7       28.77       29.40      5.63 o 
  -2   6   7      860.29      895.87     15.75 o 
  -1   6   7       16.86       14.27      1.94 o 
   0   6   7      368.91      363.35      7.88 o 
   1   6   7     1223.62     1280.76     25.76 o 
   2   6   7      635.21      582.35     16.43 o 
   3   6   7      594.59      572.80     15.63 o 
   4   6   7      226.30      211.55      9.78 o 
   5   6   7      647.94      614.22     44.96 o 
   6   6   7       89.09       85.80     10.39 o 
   7   6   7      343.08      351.62     35.75 o 
   8   6   7      399.02      360.91     29.25 o 
   9   6   7        2.95        5.70      4.44 o 
  -7   7   7       16.32       19.26      6.23 o 
  -6   7   7      443.99      513.76     26.53 o 
  -5   7   7      252.37      265.33     11.27 o 
  -4   7   7       55.56       59.71     10.20 o 
  -3   7   7      177.96      173.04      5.00 o 
  -2   7   7        1.31        6.01      1.64 o 
  -1   7   7     2364.18     2207.62     67.11 o 
   0   7   7      276.60      303.86      8.94 o 
   1   7   7       37.94       51.21      5.11 o 
   2   7   7       78.43       89.40      4.65 o 
   3   7   7      193.14      230.24     11.26 o 
   4   7   7      523.30      537.34     22.76 o 
   5   7   7        0.75        2.59      2.20 o 
   6   7   7        0.67       14.02     10.85 o 
   7   7   7      170.65      187.92     19.00 o 
   8   7   7      150.58      160.58     32.10 o 
   9   7   7       40.40       29.69      9.61 o 
  -7   8   7       31.33       15.40     11.53 o 
  -6   8   7       19.17       11.42      7.79 o 
  -5   8   7      105.65      108.88     24.60 o 
  -4   8   7       25.85       22.46      8.10 o 
  -3   8   7        0.10        2.75      3.11 o 
  -2   8   7      136.03      122.71      4.84 o 
  -1   8   7      877.46      872.70     24.85 o 
   0   8   7       81.15       78.00      6.42 o 
   1   8   7     1248.00     1276.20     22.48 o 
   2   8   7        6.77        9.65      5.93 o 
   3   8   7       59.18       66.04      5.36 o 
   4   8   7      433.02      391.31     14.88 o 
   5   8   7      204.66      231.93     14.33 o 
   6   8   7      303.98      307.76     23.97 o 
   7   8   7       12.27       18.36     10.75 o 
   8   8   7      240.33      207.43     34.78 o 
   9   8   7       58.93       29.05      9.03 o 
  -6   9   7       36.79       27.33     17.37 o 
  -5   9   7       47.15       41.52     10.13 o 
  -4   9   7      299.80      295.65      9.43 o 
  -3   9   7       41.21       34.68      5.32 o 
  -2   9   7     1069.04     1048.61     23.37 o 
  -1   9   7        7.53        3.87      2.38 o 
   0   9   7      199.08      224.32     18.58 o 
   1   9   7      278.40      271.66      9.76 o 
   2   9   7      152.02      167.48      6.39 o 
   3   9   7       29.43       31.90      5.12 o 
   4   9   7      804.11      805.46     34.57 o 
   5   9   7       49.07       50.72      7.51 o 
   6   9   7      363.74      383.41     21.85 o 
   7   9   7       33.00       16.38      9.02 o 
   8   9   7       20.08       22.32      6.28 o 
   9   9   7      263.87      293.64     47.67 o 
  -6  10   7      107.87      103.50     30.40 o 
  -5  10   7      293.16      210.59     55.26 o 
  -4  10   7        0.12        2.21      4.47 o 
  -3  10   7       99.12       92.28      6.84 o 
  -2  10   7     1700.26     1662.30     41.01 o 
  -1  10   7       11.58       19.19      8.51 o 
   0  10   7       16.00       13.66      4.92 o 
   1  10   7      543.68      617.04     20.04 o 
   2  10   7      182.16      188.59     13.81 o 
   3  10   7       16.37       17.49      3.72 o 
   4  10   7        4.36        6.43      6.88 o 
   5  10   7     1492.82     1529.03     42.08 o 
   6  10   7       50.28       47.24      8.83 o 
   7  10   7        0.56        5.80      5.01 o 
   8  10   7       74.28       69.05     14.81 o 
   9  10   7        0.01       11.87      5.96 o 
  -6  11   7        0.65        4.04      3.94 o 
  -5  11   7      442.35      433.02     47.91 o 
  -4  11   7        2.70        2.21      5.96 o 
  -3  11   7       55.84       58.23     12.63 o 
  -2  11   7       16.27       26.17      6.66 o 
  -1  11   7     1038.95     1136.16    125.85 o 
   0  11   7       45.96       56.37      9.49 o 
   1  11   7        9.44       21.81     10.39 o 
   2  11   7      424.96      438.82     14.50 o 
   3  11   7      201.80      207.50     14.92 o 
   4  11   7      189.73      187.55     24.20 o 
   5  11   7       40.72       39.91      6.87 o 
   6  11   7       54.82       50.13      8.74 o 
   7  11   7      123.95      114.69     14.39 o 
   8  11   7       62.75       68.63      9.99 o 
   9  11   7        2.32       12.58      7.51 o 
  -5  12   7      191.10      175.74     40.20 o 
  -4  12   7        0.64        4.01      4.97 o 
  -3  12   7        1.24        5.28      6.98 o 
  -2  12   7       48.69       50.83     12.06 o 
  -1  12   7      315.63      319.90     15.65 o 
   0  12   7      302.58      287.94     30.74 o 
   1  12   7      261.02      277.52     29.17 o 
   2  12   7      809.46      832.48     11.63 o 
   3  12   7      218.80      206.74      7.19 o 
   4  12   7        2.82        6.11      7.06 o 
   5  12   7      311.39      291.64     34.08 o 
   6  12   7      102.83      102.39     13.30 o 
   7  12   7       28.40       20.75      5.84 o 
   8  12   7       21.32       10.19      8.25 o 
  -5  13   7       17.12        6.44      6.58 o 
  -4  13   7       18.12       22.17      9.47 o 
  -3  13   7       55.61       43.46     10.53 o 
  -2  13   7      132.88      129.49     19.11 o 
  -1  13   7       46.82       45.66     13.41 o 
   0  13   7      627.60      576.60     41.43 o 
   1  13   7      651.24      601.65     23.61 o 
   2  13   7        3.48       -2.23      4.97 o 
   3  13   7      120.50      157.01     12.91 o 
   4  13   7      797.83      928.36     40.85 o 
   5  13   7       94.94       88.77     13.63 o 
   6  13   7       13.04       21.89      6.31 o 
   7  13   7      249.35      186.73     35.91 o 
   8  13   7       22.47       43.95     18.68 o 
  -4  14   7       12.02       23.03     10.04 o 
  -3  14   7        0.09        5.35      9.41 o 
  -2  14   7      470.59      397.98     26.98 o 
  -1  14   7       30.86       60.15     10.88 o 
   0  14   7       82.72       89.08     15.71 o 
   1  14   7      610.74      653.08     40.06 o 
   2  14   7      185.94      138.38     27.94 o 
   3  14   7       39.08       42.01      7.32 o 
   4  14   7      394.30      411.25     53.24 o 
   5  14   7       13.01        7.44      3.32 o 
   6  14   7       23.65       20.01      5.20 o 
   7  14   7       33.75       25.10      7.89 o 
  -3  15   7        6.70       17.80     13.97 o 
  -2  15   7       62.02       53.43     10.71 o 
  -1  15   7      419.78      439.60     50.73 o 
   0  15   7        1.64       14.04     11.29 o 
   1  15   7        2.21        4.75      3.39 o 
   2  15   7      234.42      183.91     29.27 o 
   3  15   7      175.18      176.72     32.71 o 
   4  15   7      717.26      707.92     32.14 o 
   5  15   7       18.78       19.05      6.11 o 
   6  15   7       17.36       16.43      6.99 o 
   7  15   7       18.14        8.67      7.75 o 
  -3  16   7       53.57       42.46     32.33 o 
  -2  16   7      351.41      329.08     60.60 o 
  -1  16   7      200.73      183.48     31.82 o 
   0  16   7       85.66      117.99     22.80 o 
   1  16   7      215.79      186.60     36.71 o 
   2  16   7      496.35      414.38     58.86 o 
   3  16   7      243.21      246.16     24.64 o 
   4  16   7        3.37       13.35     10.18 o 
   5  16   7      176.51      163.31     41.78 o 
   6  16   7       43.46       40.69     13.53 o 
  -1  17   7       84.33       68.73     22.85 o 
   0  17   7       71.39       48.69     11.60 o 
   1  17   7       14.55       14.74      7.09 o 
   2  17   7       13.24       18.39      9.55 o 
   3  17   7      196.52      152.29     33.16 o 
   4  17   7       93.10      100.73     30.96 o 
   5  17   7       87.52      113.32     23.16 o 
   0  18   7       11.43       12.68     10.49 o 
   1  18   7        8.26        8.86      7.64 o 
   2  18   7       39.35       50.24     16.14 o 
   3  18   7        5.31        7.07      6.67 o 
   4  18   7      217.04      283.41     38.51 o 
  -2 -12   8        0.94        8.07      5.10 o 
  -1 -12   8       11.75       14.36      6.69 o 
   0 -12   8      251.06      258.76     38.32 o 
   1 -12   8      140.28      155.46     23.30 o 
   2 -12   8      160.11      151.80     27.74 o 
   3 -12   8       94.79       77.53     24.72 o 
  -3 -11   8        0.98        6.54      3.12 o 
  -2 -11   8      118.32      109.08     17.33 o 
  -1 -11   8       51.30       51.21     10.71 o 
   0 -11   8      289.40      297.01     45.25 o 
   1 -11   8        3.81        9.11      4.80 o 
   2 -11   8       50.48       39.20     11.37 o 
   3 -11   8       78.06       60.31      9.65 o 
   4 -11   8      137.21      111.38     20.75 o 
  -4 -10   8       42.03       42.22     11.00 o 
  -3 -10   8      310.28      256.28     37.60 o 
  -2 -10   8       91.46       88.21     15.06 o 
  -1 -10   8       66.77       58.90     14.78 o 
   0 -10   8       69.21       60.67     12.36 o 
   1 -10   8       11.82        5.05      5.63 o 
   2 -10   8        3.97        9.20      5.33 o 
   3 -10   8      195.56      217.86     28.69 o 
   4 -10   8       33.05       27.50      6.57 o 
   5 -10   8      428.37      430.80     40.74 o 
  -5  -9   8      231.07      180.89     32.72 o 
  -4  -9   8        0.26        5.23      6.44 o 
  -3  -9   8       10.18       14.61      3.09 o 
  -2  -9   8        2.74        9.21      3.66 o 
  -1  -9   8      217.27      206.82     23.48 o 
   0  -9   8       69.74       75.42      9.42 o 
   1  -9   8       11.99        9.90      4.43 o 
   2  -9   8      347.64      349.14     25.90 o 
   3  -9   8       55.04       50.62      6.60 o 
   4  -9   8       28.42       43.17      7.26 o 
   5  -9   8      101.30       89.30     19.68 o 
   6  -9   8        4.11        8.31      4.44 o 
  -5  -8   8        2.40        5.61      3.93 o 
  -4  -8   8       47.63       66.02     10.89 o 
  -3  -8   8       37.09       34.36      6.09 o 
  -2  -8   8        5.16        9.04      3.60 o 
  -1  -8   8        1.98        7.85      4.97 o 
   0  -8   8        0.13        5.41      5.31 o 
   1  -8   8      526.47      513.12     36.94 o 
   2  -8   8     1700.20     1734.92     59.59 o 
   3  -8   8      457.15      448.95     33.97 o 
   4  -8   8       53.46       50.04      9.67 o 
   5  -8   8      180.87      157.95     25.00 o 
   6  -8   8      347.18      352.17     20.44 o 
  -6  -7   8       35.42       43.98     20.62 o 
  -5  -7   8       16.90       23.21      5.39 o 
  -4  -7   8      990.90     1068.00     38.57 o 
  -3  -7   8       61.31       53.64      7.53 o 
  -2  -7   8        3.41        8.67      4.86 o 
  -1  -7   8       43.45       45.22      7.34 o 
   0  -7   8      168.12      135.46     14.92 o 
   1  -7   8       31.24       39.58      7.51 o 
   2  -7   8      266.70      247.34     22.32 o 
   3  -7   8      226.56      222.95     15.28 o 
   4  -7   8       13.30       15.03      3.59 o 
   5  -7   8       99.41       96.81     14.61 o 
   6  -7   8       10.05       15.57      4.51 o 
   7  -7   8       49.94       46.12      8.85 o 
  -6  -6   8       30.94       31.39      7.48 o 
  -5  -6   8       99.29       96.84     15.34 o 
  -4  -6   8       70.88       61.58      8.79 o 
  -3  -6   8        7.52        7.76      3.44 o 
  -2  -6   8      113.96       99.90     10.84 o 
  -1  -6   8      714.91      744.73     18.86 o 
   0  -6   8      890.24      912.83     33.82 o 
   1  -6   8      295.20      270.54     13.61 o 
   2  -6   8      490.71      527.17     31.53 o 
   3  -6   8      569.39      621.02     43.28 o 
   4  -6   8      258.27      266.87     14.93 o 
   5  -6   8       47.48       43.29      9.38 o 
   6  -6   8      822.17      869.41     29.27 o 
   7  -6   8      114.53      120.89     14.95 o 
  -6  -5   8        3.99       14.01      5.99 o 
  -5  -5   8      475.14      501.51     20.21 o 
  -4  -5   8      320.53      328.09     33.22 o 
  -3  -5   8      204.74      212.98     20.61 o 
  -2  -5   8      363.44      319.24     21.95 o 
  -1  -5   8        6.26        6.14      2.91 o 
   0  -5   8       33.53       37.17      6.70 o 
   1  -5   8       35.38       43.67      6.98 o 
   2  -5   8      313.55      335.22     31.16 o 
   3  -5   8       12.96       22.11      5.39 o 
   4  -5   8      221.68      203.91     16.79 o 
   5  -5   8       84.67      108.02     10.69 o 
   6  -5   8      416.60      444.67     25.93 o 
   7  -5   8        1.88        7.58      3.82 o 
   8  -5   8        9.83        9.67      4.20 o 
  -7  -4   8       21.88       25.76      9.42 o 
  -6  -4   8        4.89        7.68      4.76 o 
  -5  -4   8      460.68      434.87     26.08 o 
  -4  -4   8       81.78       78.39      9.33 o 
  -3  -4   8      507.48      473.19     14.92 o 
  -2  -4   8       20.66       20.34      6.96 o 
  -1  -4   8      251.38      293.21     13.35 o 
   0  -4   8      168.11      208.63     19.18 o 
   1  -4   8      194.11      228.33     20.29 o 
   2  -4   8      441.14      396.62     26.06 o 
   3  -4   8       82.98       70.42      9.26 o 
   4  -4   8      169.14      176.16     16.03 o 
   5  -4   8       95.67       99.00      9.27 o 
   6  -4   8        6.95        8.72      3.40 o 
   7  -4   8      250.51      269.57     33.15 o 
   8  -4   8       60.74       50.51     15.04 o 
  -7  -3   8       15.01       22.01      5.41 o 
  -6  -3   8       56.52       57.24     11.65 o 
  -5  -3   8        9.34       13.11      7.96 o 
  -4  -3   8      107.07       94.13     10.46 o 
  -3  -3   8     1008.51     1084.94     54.49 o 
  -2  -3   8       96.97      119.46     12.13 o 
  -1  -3   8     1653.05     1684.72     44.55 o 
   0  -3   8       58.94       64.25      8.56 o 
   1  -3   8      244.69      259.05     20.77 o 
   2  -3   8       32.40       41.87      6.13 o 
   3  -3   8      552.69      564.61     26.05 o 
   4  -3   8       30.87       38.68      6.40 o 
   5  -3   8      273.41      249.66     19.14 o 
   6  -3   8       27.55       25.35      8.40 o 
   7  -3   8       39.00       47.83      6.99 o 
   8  -3   8        0.01        4.33      2.06 o 
  -7  -2   8       11.93        9.68      4.05 o 
  -6  -2   8        0.23       11.54      5.18 o 
  -5  -2   8        6.10       21.24      6.55 o 
  -4  -2   8        8.85       11.04      5.78 o 
  -3  -2   8     1960.45     2041.46     57.34 o 
  -2  -2   8       46.83       44.42      5.63 o 
  -1  -2   8        0.97        6.01      2.43 o 
   0  -2   8       65.13       67.97      8.06 o 
   1  -2   8      118.84      146.87     16.18 o 
   2  -2   8     1752.69     1670.92     46.88 o 
   3  -2   8      243.22      252.56     19.46 o 
   4  -2   8     1426.88     1524.16     50.44 o 
   5  -2   8       19.65       23.98      5.55 o 
   6  -2   8      546.77      549.04     40.71 o 
   7  -2   8        4.59        6.30      3.07 o 
   8  -2   8       33.60       27.27      6.34 o 
   9  -2   8      221.08      222.29     32.55 o 
  -7  -1   8        4.51        8.04      7.33 o 
  -6  -1   8        0.33        3.30      3.42 o 
  -5  -1   8      252.66      227.70     34.44 o 
  -4  -1   8      840.98      844.38     19.06 o 
  -3  -1   8      143.14      142.07     15.85 o 
  -2  -1   8      114.56      125.28     10.25 o 
  -1  -1   8        1.49       -0.14      3.63 o 
   0  -1   8     1247.00     1305.81     38.10 o 
   1  -1   8      742.40      638.59     19.59 o 
   2  -1   8       55.74       62.77      5.09 o 
   3  -1   8        1.64        6.92      2.18 o 
   4  -1   8        1.23        4.18      2.30 o 
   5  -1   8       52.83       54.35      7.23 o 
   6  -1   8        8.32       12.47      6.52 o 
   7  -1   8       66.13       63.79      9.26 o 
   8  -1   8       43.82       32.67      7.01 o 
   9  -1   8      166.27      177.77     26.17 o 
  -7   0   8        1.41        9.30      5.96 o 
  -6   0   8        0.09        8.67      4.32 o 
  -5   0   8       13.33       19.56      6.39 o 
  -4   0   8      134.79      143.52     12.98 o 
  -3   0   8      514.68      530.56      9.33 o 
  -2   0   8      879.38      965.60     52.61 o 
  -1   0   8     1528.74     1651.54     37.34 o 
   0   0   8        2.31        7.46      3.45 o 
   1   0   8        4.32        3.48      3.20 o 
   2   0   8     3833.31     4135.19     73.97 o 
   3   0   8      482.55      423.21     12.28 o 
   4   0   8      448.92      422.13     14.29 o 
   5   0   8      296.22      330.50     12.23 o 
   6   0   8      547.94      558.30     19.60 o 
   7   0   8      160.63      163.14     21.62 o 
   8   0   8       31.65       25.15      5.04 o 
   9   0   8       78.38       77.84     28.35 o 
  -7   1   8       70.74       71.41     18.10 o 
  -6   1   8        3.40        6.35      9.93 o 
  -5   1   8      307.23      291.63     40.73 o 
  -4   1   8      249.53      283.73     15.28 o 
  -3   1   8     1900.72     1900.86     54.72 o 
  -2   1   8      187.35      188.45     15.04 o 
  -1   1   8        0.23        0.57      4.24 o 
   0   1   8       42.63       55.03      7.10 o 
   1   1   8     1027.50     1021.17     22.79 o 
   2   1   8     1458.80     1546.30     27.37 o 
   3   1   8     1523.80     1587.03     29.90 o 
   4   1   8      438.93      437.26     13.88 o 
   5   1   8      935.44      949.31     27.57 o 
   6   1   8        9.60       10.80      3.78 o 
   7   1   8      674.73      671.47     32.61 o 
   8   1   8      471.98      405.43     71.88 o 
   9   1   8        0.19        5.45      8.24 o 
  -7   2   8        0.16        6.39      6.56 o 
  -6   2   8       72.52       84.58     16.62 o 
  -5   2   8       63.78       67.87     12.01 o 
  -4   2   8      217.67      217.98     21.00 o 
  -3   2   8      147.82      152.65      5.73 o 
  -2   2   8      349.14      339.60     10.68 o 
  -1   2   8      308.83      354.90     21.57 o 
   0   2   8      297.26      266.50      9.79 o 
   1   2   8        2.85       10.94      2.04 o 
   2   2   8     1203.48     1188.81     28.96 o 
   3   2   8        9.67        7.49      1.37 o 
   4   2   8      162.31      143.45      4.39 o 
   5   2   8     1265.64     1316.48     29.74 o 
   6   2   8      250.55      272.50     14.55 o 
   7   2   8       26.57       26.27      4.86 o 
   8   2   8       44.74       40.37     11.71 o 
   9   2   8      269.78      156.73     60.40 o 
  -7   3   8        0.15       11.86     14.81 o 
  -6   3   8      238.43      296.27     48.81 o 
  -5   3   8      109.76      111.61     14.17 o 
  -4   3   8      465.65      464.60     27.09 o 
  -3   3   8      261.91      276.14      6.10 o 
  -2   3   8      401.08      376.56      9.63 o 
  -1   3   8     1104.07     1086.98     26.94 o 
   0   3   8     1541.98     1539.70     27.98 o 
   1   3   8       11.62        2.43      1.01 o 
   2   3   8      391.91      384.94     15.15 o 
   3   3   8        8.75       17.90      6.10 o 
   4   3   8        4.04        3.76      1.68 o 
   5   3   8      562.55      543.56     34.38 o 
   6   3   8      273.11      240.71     18.88 o 
   7   3   8       11.32       19.15      6.63 o 
   8   3   8      162.18      174.46     19.58 o 
   9   3   8      114.02       80.43     22.97 o 
  -7   4   8        1.94        3.60     24.65 o 
  -6   4   8      196.99      183.71     30.88 o 
  -5   4   8      360.22      366.55     14.44 o 
  -4   4   8       98.66       82.87     12.66 o 
  -3   4   8      145.50      153.28      5.26 o 
  -2   4   8      193.36      201.89      5.84 o 
  -1   4   8      202.90      247.91      7.87 o 
   0   4   8      830.37      904.22     18.86 o 
   1   4   8     9837.29    10728.84    733.82 o 
   2   4   8       12.58       22.08      3.82 o 
   3   4   8      961.21      924.46     37.62 o 
   4   4   8      676.03      726.26     22.37 o 
   5   4   8      963.41      978.69     23.14 o 
   6   4   8     3721.17     3698.96    100.51 o 
   7   4   8      275.30      260.96     35.45 o 
   8   4   8       69.64       58.84     10.43 o 
   9   4   8       11.92       23.04      6.28 o 
  -7   5   8        1.84       11.92     17.46 o 
  -6   5   8        1.35        9.28     13.57 o 
  -5   5   8      288.36      235.62     23.42 o 
  -4   5   8     1182.02     1227.55     25.77 o 
  -3   5   8        0.18        2.39      1.31 o 
  -2   5   8       17.26        9.61      1.71 o 
  -1   5   8      158.81      143.51      7.04 o 
   0   5   8     3339.28     3517.98     56.57 o 
   1   5   8       76.97       69.66      7.63 o 
   2   5   8       12.62       12.46      2.13 o 
   4   5   8       65.61       72.44      6.85 o 
   5   5   8        0.05        6.77      6.06 o 
   6   5   8      864.21      837.62     21.67 o 
   7   5   8        7.09        8.62      6.31 o 
   8   5   8      122.20      103.20     18.23 o 
   9   5   8       48.90       48.05     15.02 o 
  -7   6   8       35.66       18.61      9.26 o 
  -6   6   8       46.20       40.27     14.09 o 
  -5   6   8       60.06       51.02     10.49 o 
  -4   6   8      171.00      171.00     28.50 o 
  -3   6   8       17.99        5.68     10.59 o 
  -2   6   8     2077.10     2233.05     47.87 o 
  -1   6   8       44.49       45.08      4.73 o 
   0   6   8        5.08       14.00      2.02 o 
   1   6   8      320.08      337.13     10.00 o 
   2   6   8       18.02       16.01      2.12 o 
   3   6   8     1938.58     1821.30     40.35 o 
   4   6   8        9.31        9.92      5.17 o 
   5   6   8       15.81       18.99      4.65 o 
   6   6   8       23.36       17.39      8.04 o 
   7   6   8       26.96       27.12     11.96 o 
   8   6   8       89.92       82.77     11.43 o 
   9   6   8        3.04        9.24      8.91 o 
  -7   7   8        0.28        8.74     12.80 o 
  -6   7   8       67.74       48.36     16.11 o 
  -5   7   8      213.22      228.32     30.59 o 
  -4   7   8      102.98       99.66     19.16 o 
  -3   7   8       58.70       61.43     10.37 o 
  -2   7   8       30.29       33.37      4.59 o 
  -1   7   8       78.58       85.28      3.83 o 
   0   7   8      425.75      471.01     10.63 o 
   1   7   8      975.16     1009.65     25.71 o 
   2   7   8      717.88      714.99     20.13 o 
   4   7   8       42.90       46.36      5.85 o 
   5   7   8      536.98      497.42     15.51 o 
   6   7   8      227.10      241.44     25.96 o 
   7   7   8      204.72      167.34     16.56 o 
   8   7   8        1.48       12.62      5.18 o 
   9   7   8       23.89       24.14     11.37 o 
  -6   8   8        0.05        3.39      3.03 o 
  -5   8   8      146.79      123.64     24.51 o 
  -4   8   8       28.58       41.98      9.15 o 
  -3   8   8        9.69        8.89      3.11 o 
  -2   8   8      283.75      266.71      5.66 o 
  -1   8   8     1724.27     1737.61     38.82 o 
   0   8   8      883.97      872.28     25.56 o 
   1   8   8     1039.11     1165.81    150.88 o 
   2   8   8      114.04      112.71      5.13 o 
   3   8   8      106.21       79.39      6.03 o 
   4   8   8     1353.11     1316.90     43.60 o 
   5   8   8       43.05       27.01      5.40 o 
   6   8   8       25.17       32.93      4.85 o 
   7   8   8       77.73       83.26     17.68 o 
   8   8   8      274.31      269.07     45.07 o 
   9   8   8        8.56       16.68      8.82 o 
  -6   9   8      311.47      325.16     30.11 o 
  -5   9   8       87.39       66.31     21.23 o 
  -4   9   8      169.29      170.00      7.60 o 
  -3   9   8       94.08       94.10      6.95 o 
  -2   9   8      454.76      454.40      9.82 o 
  -1   9   8        6.55        4.91      2.67 o 
   0   9   8      642.70      665.72     36.92 o 
   1   9   8     1350.74     1442.13     36.37 o 
   2   9   8      966.42      975.16     23.34 o 
   3   9   8       14.15        8.75      3.45 o 
   4   9   8       59.93       61.82      6.88 o 
   5   9   8      163.52      185.29     21.85 o 
   6   9   8       12.92       12.44      6.38 o 
   7   9   8       20.05       17.99      4.52 o 
   8   9   8      255.80      260.84     35.14 o 
   9   9   8      559.57      685.63     97.61 o 
  -6  10   8      155.31      146.45     49.70 o 
  -5  10   8       94.38       73.35     29.38 o 
  -4  10   8       10.90       23.09     12.20 o 
  -3  10   8       16.24       11.36      4.20 o 
  -2  10   8      155.99      137.43     12.87 o 
  -1  10   8      285.90      315.37     14.71 o 
   0  10   8        9.25       19.52      6.80 o 
   1  10   8     1422.61     1496.24    110.92 o 
   2  10   8       28.20       36.77      5.18 o 
   3  10   8     1034.01     1027.77     33.47 o 
   4  10   8      335.32      347.34     11.86 o 
   5  10   8      163.08      165.34     14.47 o 
   6  10   8      152.88      150.97     18.47 o 
   7  10   8      165.79      180.97     24.36 o 
   8  10   8      536.82      649.28     80.37 o 
   9  10   8       32.25       18.81      8.16 o 
  -5  11   8       66.00       44.46     20.80 o 
  -4  11   8       81.24       90.64     17.25 o 
  -3  11   8      151.11      130.96     32.31 o 
  -2  11   8       27.89       23.03      5.79 o 
  -1  11   8        1.81       13.23      7.82 o 
   0  11   8       69.50       62.70     11.53 o 
   1  11   8        1.50        6.28      5.03 o 
   2  11   8      101.08      111.86      8.32 o 
   3  11   8       33.88       33.16      3.94 o 
   4  11   8      666.83      708.37     47.46 o 
   5  11   8      174.18      144.09     18.12 o 
   6  11   8        7.06       11.07      7.28 o 
   7  11   8       50.98       48.92      9.39 o 
   8  11   8      421.23      452.60     46.88 o 
   9  11   8       79.17       88.08     23.55 o 
  -5  12   8      126.27      120.78     36.10 o 
  -4  12   8        8.52        8.41     11.98 o 
  -3  12   8        9.33       12.04      8.26 o 
  -2  12   8      317.36      318.33     46.48 o 
  -1  12   8        1.71        6.38      4.58 o 
   0  12   8     1330.65     1396.61     46.09 o 
   1  12   8      462.37      473.34     17.04 o 
   2  12   8       14.95       25.74      8.59 o 
   3  12   8       53.40       57.31      9.37 o 
   4  12   8      179.73      170.57      8.16 o 
   5  12   8      220.86      206.30     10.14 o 
   6  12   8       62.01       77.20     14.78 o 
   7  12   8       14.01       15.37      4.61 o 
   8  12   8       57.78       20.13     19.15 o 
  -4  13   8      101.88       81.31     40.21 o 
  -3  13   8      129.00      145.82     30.67 o 
  -2  13   8       95.70       72.08     18.01 o 
  -1  13   8      123.19      148.95     18.72 o 
   0  13   8      226.58      226.06     27.15 o 
   1  13   8       44.06       76.49     28.32 o 
   2  13   8       26.58       30.87     12.96 o 
   3  13   8       43.69       35.52      9.13 o 
   4  13   8        5.93        2.90      4.80 o 
   5  13   8       33.10       31.42      5.52 o 
   6  13   8       10.55        9.86      3.31 o 
   7  13   8      374.98      447.30     29.02 o 
   8  13   8       37.75       26.77     13.50 o 
  -4  14   8        2.83        5.74      5.08 o 
  -3  14   8      429.09      538.83     59.08 o 
  -2  14   8        0.45        7.36      3.12 o 
  -1  14   8      115.37      152.85     25.94 o 
   0  14   8       61.68       70.55     20.54 o 
   1  14   8      637.99      710.44     49.45 o 
   2  14   8       89.56       91.60     16.65 o 
   3  14   8      130.45      141.87     62.13 o 
   4  14   8      129.01      135.28     20.39 o 
   5  14   8       56.81       57.42     10.61 o 
   6  14   8      110.85       94.56     18.98 o 
  -3  15   8      148.54      108.45     30.23 o 
  -2  15   8        2.33       10.56      6.25 o 
  -1  15   8        0.15        6.97     13.40 o 
   0  15   8      285.52      304.41     42.27 o 
   1  15   8       31.45       44.33     13.89 o 
   2  15   8       33.63       29.98      6.58 o 
   3  15   8        0.74       27.30     18.13 o 
   4  15   8      446.25      472.01     27.83 o 
   5  15   8        9.72       36.44     18.64 o 
   6  15   8        0.58       22.11      5.89 o 
   7  15   8       15.90       43.05     20.48 o 
  -2  16   8      207.16      177.80     42.81 o 
  -1  16   8       31.50       16.78      5.07 o 
   0  16   8      115.39      127.43     23.03 o 
   1  16   8      147.30      152.29     24.27 o 
   2  16   8      122.11      118.91     19.95 o 
   3  16   8       36.11       40.59      8.75 o 
   4  16   8       61.03       66.41     13.11 o 
   5  16   8      463.26      451.42     38.86 o 
   6  16   8       44.80       41.70     14.33 o 
  -1  17   8       31.88       23.05      6.14 o 
   0  17   8        0.06        8.69      5.38 o 
   1  17   8       86.22       57.09     13.76 o 
   2  17   8       77.22       75.53     18.54 o 
   3  17   8       35.08       66.45     19.29 o 
   4  17   8       11.01        7.08      5.13 o 
   5  17   8      140.02      110.53     30.58 o 
   0  18   8      336.40      327.54     76.89 o 
   1  18   8        0.98        6.03      5.45 o 
   2  18   8       10.74       22.49      7.38 o 
   3  18   8       33.02       23.09     10.81 o 
   4  18   8      364.28      409.77     56.11 o 
   0 -12   9       15.96       19.56      5.60 o 
   1 -12   9       37.43       48.78     11.72 o 
  -2 -11   9       51.53       60.16     19.12 o 
  -1 -11   9        2.79        7.55      6.01 o 
   0 -11   9        4.32       13.26      6.53 o 
   1 -11   9      168.21      162.96     32.95 o 
   2 -11   9      285.03      266.46     27.66 o 
   3 -11   9      181.43      167.78     29.33 o 
  -3 -10   9        0.85        4.18      4.75 o 
  -2 -10   9       32.07       41.61     10.19 o 
  -1 -10   9       19.64       20.85      4.44 o 
   0 -10   9        8.24       20.56      6.08 o 
   1 -10   9        7.94       12.56      5.17 o 
   2 -10   9       21.19       29.69      7.53 o 
   3 -10   9       65.05       70.15     11.40 o 
   4 -10   9       16.45       15.41      5.55 o 
  -4  -9   9       47.47       28.13      5.84 o 
  -3  -9   9      234.83      217.17     30.13 o 
  -2  -9   9       99.20      101.82     11.18 o 
  -1  -9   9        2.41       11.76      6.32 o 
   0  -9   9      525.41      551.53     28.39 o 
   1  -9   9        0.05        8.99      4.11 o 
   2  -9   9       38.62       55.39     10.87 o 
   3  -9   9       18.50       23.21      6.89 o 
   4  -9   9      252.60      188.56     25.70 o 
   5  -9   9      384.89      377.06     30.44 o 
  -5  -8   9       35.53       31.79      6.65 o 
  -4  -8   9       26.23       22.69      4.31 o 
  -3  -8   9        0.12        7.26      3.75 o 
  -2  -8   9       19.95       37.63     15.37 o 
  -1  -8   9       77.42       49.91      8.47 o 
   0  -8   9      496.15      536.51     48.18 o 
   1  -8   9        0.02        4.42      5.76 o 
   2  -8   9      255.69      285.46     30.65 o 
   3  -8   9       41.55       47.36      8.11 o 
   4  -8   9        0.16        8.59      4.80 o 
   5  -8   9      144.67      135.09     18.55 o 
   6  -8   9        9.37        5.72      4.70 o 
  -5  -7   9        7.16        8.96      3.02 o 
  -4  -7   9       61.92       49.79      8.14 o 
  -3  -7   9        7.03       15.45      5.17 o 
  -2  -7   9        1.27        6.15      3.10 o 
  -1  -7   9      864.59      797.92     34.77 o 
   0  -7   9      240.93      214.77     23.97 o 
   1  -7   9        5.02       27.08      5.84 o 
   2  -7   9       44.10       22.68      5.81 o 
   3  -7   9      580.62      619.99     46.59 o 
   4  -7   9      248.39      236.22     31.04 o 
   5  -7   9      394.01      379.88     20.75 o 
   6  -7   9       16.89       18.42      5.62 o 
   7  -7   9        3.95        8.38      4.54 o 
  -6  -6   9       17.16        8.60      6.33 o 
  -5  -6   9        3.63        9.93      6.09 o 
  -4  -6   9        3.76        7.40      2.75 o 
  -3  -6   9       69.94       67.18     10.57 o 
  -2  -6   9      293.49      262.77     27.32 o 
  -1  -6   9      221.92      200.33     22.06 o 
   0  -6   9      142.52      141.47     14.24 o 
   1  -6   9      101.66      100.27     10.56 o 
   2  -6   9        8.44        9.03      5.13 o 
   3  -6   9      303.76      326.15     28.66 o 
   4  -6   9      202.17      194.32     20.42 o 
   5  -6   9      152.37      150.68     23.70 o 
   6  -6   9      261.53      262.93     24.97 o 
   7  -6   9        2.12       11.10      4.56 o 
  -6  -5   9       20.65       24.73      7.69 o 
  -5  -5   9      196.32      158.54     21.18 o 
  -4  -5   9      349.99      331.09     29.67 o 
  -3  -5   9      578.18      527.21     19.24 o 
  -2  -5   9       69.57       67.90      6.83 o 
  -1  -5   9        1.21        3.22      2.89 o 
   0  -5   9     1066.63     1090.00     45.26 o 
   1  -5   9        0.39       13.01      6.67 o 
   2  -5   9       75.50       86.47     12.66 o 
   3  -5   9       36.60       33.88      8.27 o 
   4  -5   9       41.90       41.84      8.95 o 
   5  -5   9      425.02      425.17     42.72 o 
   6  -5   9       56.75       56.62      8.08 o 
   7  -5   9       34.56       38.59      8.39 o 
  -6  -4   9       54.38       36.60      9.35 o 
  -5  -4   9        0.11        5.83     11.58 o 
  -4  -4   9        6.73       11.66      4.25 o 
  -3  -4   9      139.15      167.66     19.09 o 
  -2  -4   9       12.69       21.10      5.52 o 
  -1  -4   9       11.48       11.77      5.22 o 
   0  -4   9      380.75      429.92     29.28 o 
   1  -4   9      868.76      897.71     47.75 o 
   2  -4   9        0.00        7.09      3.94 o 
   3  -4   9       44.36       64.00      9.91 o 
   4  -4   9        8.30       13.37      9.89 o 
   5  -4   9     1183.53     1227.68     48.38 o 
   6  -4   9       38.57       43.03      7.61 o 
   7  -4   9       63.59       62.27      9.46 o 
   8  -4   9      252.22      319.57     27.68 o 
  -6  -3   9       13.79        5.28      9.12 o 
  -5  -3   9      231.15      260.57     39.51 o 
  -4  -3   9       56.93       49.85      8.03 o 
  -3  -3   9     1512.88     1623.02     27.46 o 
  -2  -3   9       40.74       39.37      6.41 o 
  -1  -3   9       85.74       92.06     12.79 o 
   0  -3   9        0.04        5.01      4.31 o 
   1  -3   9       19.40       19.34      7.31 o 
   2  -3   9      647.51      614.82     18.04 o 
   3  -3   9       46.21       51.77      6.74 o 
   4  -3   9       48.00       61.19      8.93 o 
   5  -3   9      346.22      371.21     23.54 o 
   6  -3   9      217.63      241.89     19.59 o 
   7  -3   9       15.80       19.53      4.72 o 
   8  -3   9      896.00     1002.79     28.26 o 
  -7  -2   9       50.62       68.04     21.94 o 
  -6  -2   9       32.78       35.77     13.15 o 
  -5  -2   9        1.48        8.93     10.29 o 
  -4  -2   9      891.99      901.33     39.04 o 
  -3  -2   9     1072.37     1087.74     35.26 o 
  -2  -2   9      116.58      121.43     12.47 o 
  -1  -2   9        2.61        2.33      2.29 o 
   0  -2   9       31.88       35.44      6.05 o 
   1  -2   9      155.74      200.73     17.57 o 
   2  -2   9      326.07      330.21     29.59 o 
   3  -2   9      176.46      189.48     16.32 o 
   4  -2   9      483.18      510.55     29.89 o 
   5  -2   9       62.57       61.78     10.80 o 
   6  -2   9      184.65      211.82     20.96 o 
   7  -2   9      119.01      102.93     14.45 o 
   8  -2   9       45.02       51.17     27.36 o 
  -7  -1   9       21.41       18.99      7.34 o 
  -6  -1   9       52.07       53.11     17.79 o 
  -5  -1   9      404.79      417.99     31.78 o 
  -3  -1   9       29.81       40.67      6.46 o 
  -2  -1   9      140.39      144.39     15.72 o 
  -1  -1   9     1169.22     1154.89     31.73 o 
   0  -1   9       80.47       80.10      8.01 o 
   1  -1   9      523.57      497.06     20.59 o 
   2  -1   9      324.56      363.93     12.79 o 
   3  -1   9      475.08      482.05     16.18 o 
   4  -1   9      929.50      918.40     33.16 o 
   5  -1   9        0.98        1.39      3.64 o 
   6  -1   9      112.14      112.00     10.44 o 
   7  -1   9      103.58      103.91     14.05 o 
   8  -1   9     1006.78     1100.65     29.36 o 
   9  -1   9       44.15       39.77      8.92 o 
  -7   0   9      115.44       66.46     23.69 o 
  -6   0   9       49.23       56.77      8.53 o 
  -5   0   9        0.93        5.31      4.33 o 
  -4   0   9      332.15      354.15     13.91 o 
  -3   0   9       19.53       21.88      6.30 o 
  -2   0   9      297.53      277.18     13.76 o 
  -1   0   9      160.34      185.84     15.51 o 
   0   0   9      296.65      283.41     16.69 o 
   1   0   9     2724.12     2672.33     57.05 o 
   2   0   9        1.36        6.72      3.61 o 
   3   0   9      271.00      265.61      9.85 o 
   4   0   9       87.58       89.78      8.33 o 
   5   0   9       18.65       24.96      7.27 o 
   6   0   9     1177.96     1180.91     22.73 o 
   7   0   9        8.54        8.71      3.10 o 
   8   0   9       93.30       71.12     16.31 o 
   9   0   9      122.02      113.13     51.28 o 
  -7   1   9       37.71       31.32     12.00 o 
  -6   1   9        6.58       15.18     12.70 o 
  -5   1   9      647.96      585.12     57.65 o 
  -4   1   9        3.11        4.31      3.29 o 
  -3   1   9        5.52        7.33      2.24 o 
  -2   1   9       32.25       44.20      9.21 o 
  -1   1   9       74.73      111.29      9.86 o 
   0   1   9      637.17      622.84     21.73 o 
   1   1   9       53.34       72.33      8.12 o 
   2   1   9      767.55      757.77     22.08 o 
   3   1   9      736.66      849.05     26.68 o 
   4   1   9       85.11       79.29      5.49 o 
   5   1   9       21.78       22.53      3.94 o 
   6   1   9      103.78      103.81     10.58 o 
   7   1   9      424.08      392.36     20.54 o 
   8   1   9      482.34      509.15     18.59 o 
   9   1   9        0.69        9.80     12.95 o 
  -7   2   9       15.69        9.13      8.20 o 
  -6   2   9        0.07        5.98      3.46 o 
  -5   2   9       33.98       45.54      5.63 o 
  -4   2   9      213.50      201.00      8.93 o 
  -3   2   9       38.08       39.59      4.65 o 
  -2   2   9      519.08      543.71     33.63 o 
  -1   2   9      907.21      886.95     26.28 o 
   0   2   9      453.21      411.56     14.91 o 
   1   2   9       18.20       21.71      4.03 o 
   2   2   9      823.46      713.51     22.38 o 
   3   2   9     1206.66     1230.47     23.91 o 
   4   2   9      741.92      720.56     23.43 o 
   5   2   9      166.37      164.52      7.57 o 
   6   2   9      167.05      162.03      7.67 o 
   7   2   9      381.23      363.50     26.44 o 
   8   2   9      413.38      383.27     26.42 o 
   9   2   9      104.16       94.39     30.42 o 
  -7   3   9       59.98       48.64     18.17 o 
  -6   3   9       47.17       53.23     20.54 o 
  -5   3   9        1.51       14.90     18.98 o 
  -4   3   9      283.42      302.32     50.92 o 
  -3   3   9      508.03      483.58     25.82 o 
  -2   3   9      172.94      190.84      6.59 o 
  -1   3   9      380.12      369.93     27.64 o 
   0   3   9       58.46       44.27      5.88 o 
   1   3   9      102.64      133.16      9.53 o 
   2   3   9       33.85       56.98      4.31 o 
   3   3   9      116.32      179.09     17.91 o 
   4   3   9        3.11        2.74      2.08 o 
   5   3   9     1058.33     1012.57     31.98 o 
   6   3   9      737.51      695.27     26.79 o 
   7   3   9       99.80       21.66     33.45 o 
   8   3   9        1.79       11.06      6.00 o 
   9   3   9       93.82       58.12     36.20 o 
  -7   4   9       10.96       18.17     19.88 o 
  -6   4   9        2.67        9.69     10.03 o 
  -5   4   9        6.35       18.51     23.68 o 
  -4   4   9       17.73       20.95     14.84 o 
  -3   4   9       19.99       18.95      6.38 o 
  -2   4   9      156.89      162.07     13.64 o 
  -1   4   9     2167.62     2191.12     61.63 o 
   0   4   9      160.24      184.84     10.49 o 
   1   4   9      206.45      191.62     13.79 o 
   2   4   9      612.68      583.29     36.99 o 
   3   4   9      258.44      300.10     43.33 o 
   4   4   9       91.77       79.25     14.36 o 
   5   4   9      102.11       97.77      8.60 o 
   6   4   9     3046.78     2919.53    157.09 o 
   7   4   9      162.54      131.13     18.28 o 
   8   4   9      135.06      120.39     17.64 o 
   9   4   9       18.75       15.37     10.64 o 
  -7   5   9        3.27        7.53      4.34 o 
  -6   5   9      198.07      172.32     23.31 o 
  -5   5   9      119.95      161.84     21.78 o 
  -4   5   9      846.45      890.45     53.30 o 
  -3   5   9      263.09      260.16     17.38 o 
  -2   5   9      835.41      792.10     23.45 o 
  -1   5   9     1577.66     1698.18     45.81 o 
   0   5   9      278.74      277.46      8.03 o 
   1   5   9      323.77      342.17     19.20 o 
   2   5   9      874.65      932.97     38.02 o 
   3   5   9      494.92      570.44     24.84 o 
   4   5   9      195.36      190.07     18.51 o 
   5   5   9     1161.97     1134.24     36.24 o 
   6   5   9     1075.01     1058.24     40.52 o 
   7   5   9      525.93      541.14     33.15 o 
   8   5   9      223.90      166.82     23.52 o 
   9   5   9       91.16       91.80     30.69 o 
  -6   6   9       99.40       67.24     16.46 o 
  -5   6   9       84.04       70.54     15.23 o 
  -4   6   9     1357.12     1507.05     89.15 o 
  -3   6   9      445.91      446.39      9.23 o 
  -2   6   9       48.64       46.80      7.37 o 
  -1   6   9      263.04      300.37      6.91 o 
   0   6   9      318.34      338.75     14.58 o 
   1   6   9        4.22        3.55      2.88 o 
   2   6   9       49.12       52.14      4.22 o 
   3   6   9     1236.88     1240.80     45.95 o 
   4   6   9       36.92       55.80     17.15 o 
   5   6   9      852.71      814.46     41.51 o 
   6   6   9      226.21      221.33     24.40 o 
   7   6   9       32.55       28.83     10.26 o 
   8   6   9      181.51      154.81     30.44 o 
   9   6   9       83.60       57.85     32.62 o 
  -6   7   9        3.24        1.61      4.38 o 
  -5   7   9      280.41      320.56     31.30 o 
  -4   7   9      131.31      121.78     18.68 o 
  -3   7   9       98.29       97.50     12.50 o 
  -2   7   9       24.19       20.50      3.15 o 
  -1   7   9      750.51      732.98     20.92 o 
   0   7   9      168.99      153.77      8.98 o 
   1   7   9        1.01        4.60      2.66 o 
   2   7   9     2236.57     2345.10     51.41 o 
   3   7   9        8.68       13.69      3.67 o 
   4   7   9      370.09      363.14     13.97 o 
   5   7   9     1217.22     1289.57     37.59 o 
   6   7   9     1255.61     1280.49     39.92 o 
   7   7   9      470.43      479.24     23.23 o 
   8   7   9      912.65      978.57     83.87 o 
   9   7   9      204.19      183.65     39.03 o 
  -6   8   9      123.93      101.34     22.09 o 
  -5   8   9      108.09       82.17     12.95 o 
  -4   8   9       18.91       16.19      3.55 o 
  -3   8   9       97.21       93.06     12.85 o 
  -2   8   9      659.00      668.55     18.89 o 
  -1   8   9       41.40       38.55      5.44 o 
   0   8   9     1472.99     1649.10     36.46 o 
   1   8   9      207.72      228.18     10.26 o 
   2   8   9      524.67      515.61     15.55 o 
   3   8   9      254.50      252.64      8.85 o 
   4   8   9       92.50       89.64     12.37 o 
   5   8   9     4521.60     4663.28    152.61 o 
   6   8   9       15.03       23.41      8.66 o 
   7   8   9       16.85       18.98      5.63 o 
   8   8   9      197.70      190.93     30.58 o 
   9   8   9      141.25      104.67     20.98 o 
  -6   9   9      164.81      149.05     63.86 o 
  -5   9   9      165.32      124.39     46.43 o 
  -4   9   9      396.90      400.16     29.91 o 
  -3   9   9      245.67      270.15      8.30 o 
  -2   9   9        3.02        0.89      1.61 o 
  -1   9   9      124.08      131.77     15.25 o 
   0   9   9       34.98       23.23      4.13 o 
   1   9   9      987.11      993.46     29.13 o 
   2   9   9      225.56      244.62     17.13 o 
   3   9   9       73.48       66.49      6.44 o 
   4   9   9      711.75      678.43     13.85 o 
   5   9   9      391.94      459.74     34.14 o 
   6   9   9      727.23      779.58     43.43 o 
   7   9   9     1059.86     1113.52     44.83 o 
   8   9   9      680.04      640.96     85.69 o 
   9   9   9      110.31       97.25     26.68 o 
  -5  10   9        0.06       11.83      9.27 o 
  -4  10   9       11.31       14.62      6.64 o 
  -3  10   9      455.72      514.59     21.61 o 
  -2  10   9       72.88       62.47     10.06 o 
  -1  10   9       21.21       15.85      4.57 o 
   0  10   9      110.92      118.67      5.59 o 
   1  10   9     2665.92     2713.57     74.54 o 
   2  10   9     1913.37     1887.98     95.35 o 
   3  10   9      192.59      197.05     10.77 o 
   4  10   9     1855.85     1922.19     46.42 o 
   5  10   9      561.41      531.77     49.59 o 
   6  10   9      892.62      979.96     40.04 o 
   7  10   9       13.18       17.80      5.74 o 
   8  10   9        1.82       17.05      5.98 o 
   9  10   9       84.77       88.78     17.77 o 
  -5  11   9      135.16      129.08     51.43 o 
  -4  11   9      230.61      222.18     57.92 o 
  -3  11   9      119.37      116.62     22.12 o 
  -2  11   9      165.57      178.71     29.65 o 
  -1  11   9      234.92      228.79     36.88 o 
   0  11   9      528.81      562.96     29.93 o 
   1  11   9        9.19       14.42     12.34 o 
   2  11   9      154.46      154.20      8.34 o 
   3  11   9       27.55       24.14      4.58 o 
   4  11   9     3811.61     4290.46    165.62 o 
   5  11   9      418.41      457.70     16.50 o 
   6  11   9      103.03      106.06     26.82 o 
   7  11   9       22.81       31.80      8.12 o 
   8  11   9      371.92      399.55     41.71 o 
   9  11   9        5.39        9.95      7.07 o 
  -5  12   9        1.18        6.19      8.27 o 
  -4  12   9       13.99       13.51      5.58 o 
  -3  12   9       48.52       67.63     18.01 o 
  -2  12   9       15.71        9.07     10.61 o 
  -1  12   9      342.51      358.93     49.62 o 
   0  12   9      313.46      309.63     13.91 o 
   1  12   9       80.57       61.17     20.92 o 
   2  12   9       86.66       62.62     13.15 o 
   3  12   9     1045.90     1048.40     20.09 o 
   4  12   9       27.32       23.98     15.72 o 
   5  12   9      483.84      503.94     24.79 o 
   6  12   9        0.26        5.81      7.96 o 
   7  12   9       11.48       11.54      9.41 o 
   8  12   9       20.63       40.94     34.12 o 
  -4  13   9        0.92        3.38      7.26 o 
  -3  13   9      613.43      675.32     38.61 o 
  -2  13   9       94.86       91.26     17.14 o 
  -1  13   9        0.39        9.84      5.22 o 
   0  13   9      234.61      221.89     35.23 o 
   1  13   9       81.79       79.49     17.29 o 
   2  13   9        7.60       10.11     12.38 o 
   3  13   9      113.46      116.36     18.62 o 
   4  13   9      201.86      200.82      8.18 o 
   5  13   9      124.15      132.27     18.61 o 
   6  13   9      103.73       81.76     15.53 o 
   7  13   9       71.99       84.34     20.31 o 
   8  13   9       26.66       37.50     19.81 o 
  -4  14   9        2.55        2.82      4.80 o 
  -3  14   9       60.05       59.15     12.98 o 
  -2  14   9       97.13       89.11     18.28 o 
  -1  14   9      306.61      271.03     45.58 o 
   0  14   9       46.17       85.79     13.87 o 
   1  14   9        3.56        6.46      3.76 o 
   2  14   9     1024.76     1106.76     53.17 o 
   3  14   9      578.06      679.80     55.68 o 
   4  14   9      136.23      126.04     27.97 o 
   5  14   9       76.41       76.56     21.59 o 
   6  14   9      126.47      119.02     20.76 o 
   7  14   9        9.89       24.95     21.08 o 
  -3  15   9       18.66       18.41      8.36 o 
  -2  15   9        0.86        5.97      5.53 o 
  -1  15   9        8.37       10.70      7.45 o 
   0  15   9      305.69      253.61     48.99 o 
   1  15   9       85.94       79.50     15.07 o 
   2  15   9      695.23      711.38     93.11 o 
   3  15   9       91.86       93.68     19.07 o 
   4  15   9       54.63       53.71     12.76 o 
   5  15   9       80.10       64.58     18.88 o 
   6  15   9        0.02       20.43     15.99 o 
   7  15   9      122.15       78.24     43.99 o 
  -2  16   9       18.03       11.09      9.10 o 
  -1  16   9      324.80      339.88     69.41 o 
   0  16   9       42.25       18.21      8.19 o 
   1  16   9        9.05        4.80     10.17 o 
   2  16   9      150.41      148.15     30.47 o 
   3  16   9       62.70       53.89     12.92 o 
   4  16   9       55.12       64.88     37.96 o 
   5  16   9       13.97       18.48     18.59 o 
   6  16   9       69.49       34.33     21.87 o 
  -1  17   9       96.25       49.87     25.96 o 
   0  17   9      122.62      112.74     29.81 o 
   1  17   9      293.45      356.89     41.51 o 
   2  17   9      481.24      577.27     38.08 o 
   3  17   9       24.64       17.39     12.28 o 
   4  17   9       94.37       74.61     19.74 o 
   5  17   9       22.97        7.35     27.13 o 
   0  18   9      261.59      310.80     47.81 o 
   1  18   9       89.84       71.40     14.84 o 
   2  18   9       69.23       61.45     14.93 o 
   3  18   9       47.55       37.38     11.89 o 
   4  18   9      192.50      151.62     44.90 o 
  -1 -11  10      167.47      118.73     75.41 o 
   0 -11  10       12.55       10.02      7.40 o 
   1 -11  10        0.06        8.19      4.47 o 
   2 -11  10        0.05       10.19     15.08 o 
  -2 -10  10       40.88       40.58      7.91 o 
  -1 -10  10       14.70       17.68      6.54 o 
   0 -10  10       97.94       86.25     15.82 o 
   1 -10  10        5.12       13.95      4.65 o 
   2 -10  10        3.40       12.22      3.90 o 
   3 -10  10      171.65      156.91     26.51 o 
   4 -10  10        2.72        8.79      5.88 o 
  -3  -9  10        3.35        5.87      4.26 o 
  -2  -9  10      161.29      135.06     24.87 o 
  -1  -9  10       73.12       83.84     11.72 o 
   0  -9  10      531.00      463.62     57.04 o 
   1  -9  10        2.11       18.64      5.22 o 
   2  -9  10       80.21       94.89     11.93 o 
   3  -9  10        8.13       13.10      5.09 o 
   4  -9  10       14.65        4.70      4.82 o 
   5  -9  10       45.73       28.95      8.71 o 
  -4  -8  10      101.64      108.22     20.84 o 
  -3  -8  10       63.58       65.61     12.21 o 
  -2  -8  10        0.66        5.12      3.87 o 
  -1  -8  10       84.29       82.94     12.16 o 
   0  -8  10      173.88      144.63     18.15 o 
   1  -8  10       92.37       79.66     15.17 o 
   2  -8  10       56.65       64.49     10.94 o 
   3  -8  10      426.54      320.45     37.16 o 
   4  -8  10      393.54      430.91     40.02 o 
   5  -8  10      236.52      202.09     29.06 o 
  -4  -7  10       37.48       31.82      6.65 o 
  -3  -7  10      262.39      232.78     13.46 o 
  -2  -7  10      181.50      184.19     12.22 o 
  -1  -7  10       74.79       70.43     12.82 o 
   0  -7  10       23.87       20.64      5.45 o 
   1  -7  10        1.86       12.77      6.27 o 
   2  -7  10      328.93      382.33     35.32 o 
   3  -7  10      390.74      386.67     28.11 o 
   4  -7  10        0.16        5.91      3.63 o 
   5  -7  10      149.66       58.84     31.24 o 
   6  -7  10        0.92        4.84      3.50 o 
  -5  -6  10      193.09      245.54     60.36 o 
  -4  -6  10        0.93        2.44      3.45 o 
  -3  -6  10       12.07       33.59      7.40 o 
  -2  -6  10      535.38      510.79     35.43 o 
  -1  -6  10     1705.09     1714.43     81.54 o 
   0  -6  10      134.37      120.27     12.73 o 
   1  -6  10      404.79      347.41     27.88 o 
   2  -6  10        2.17        9.66      3.79 o 
   3  -6  10      535.50      518.94     27.97 o 
   4  -6  10      318.93      322.02     15.20 o 
   5  -6  10       84.80       67.86     11.70 o 
   6  -6  10       88.31       73.42     13.63 o 
   7  -6  10        0.15        7.98      3.65 o 
  -5  -5  10      115.68      124.63     18.71 o 
  -4  -5  10        7.69        9.67      5.40 o 
  -3  -5  10       45.20       40.88      5.38 o 
  -2  -5  10     1359.90     1379.53     47.20 o 
  -1  -5  10        0.43       10.29      8.75 o 
   0  -5  10       52.20       70.50     19.55 o 
   1  -5  10      129.82      137.88     13.92 o 
   2  -5  10       62.98       77.62     11.12 o 
   3  -5  10      985.91     1074.62     48.61 o 
   4  -5  10      457.32      460.05     19.49 o 
   5  -5  10       11.07       19.43      6.72 o 
   6  -5  10       49.18       54.29      8.60 o 
   7  -5  10       66.27       61.87      9.94 o 
  -6  -4  10       16.45       15.56      5.80 o 
  -5  -4  10        0.38       10.15      3.09 o 
  -4  -4  10       54.66       57.78     11.09 o 
  -3  -4  10       44.91       56.59      7.12 o 
  -2  -4  10      714.79      639.63     30.63 o 
  -1  -4  10      700.34      699.26     17.14 o 
   0  -4  10        1.81       12.20      8.58 o 
   1  -4  10     1092.14     1069.25     52.57 o 
   2  -4  10      372.01      405.29     36.84 o 
   3  -4  10      145.04      139.98     14.93 o 
   4  -4  10      168.69      130.47     14.42 o 
   5  -4  10      477.99      478.06     23.92 o 
   6  -4  10      939.10      977.85     45.53 o 
   7  -4  10      134.25      156.21     10.56 o 
   8  -4  10       18.46       23.46      7.91 o 
  -6  -3  10        9.70       15.56     14.70 o 
  -5  -3  10       82.04       64.88     10.17 o 
  -4  -3  10      105.48      104.65     12.54 o 
  -3  -3  10      682.22      684.00     29.47 o 
  -2  -3  10        7.35        6.56      3.73 o 
  -1  -3  10        0.09        5.89      2.90 o 
   0  -3  10      536.56      632.07     66.70 o 
   1  -3  10       18.29       26.94      7.87 o 
   2  -3  10        5.76       14.02      5.29 o 
   3  -3  10      194.20      236.96     23.30 o 
   4  -3  10       56.38       67.77      9.17 o 
   5  -3  10       88.38       86.64      8.24 o 
   6  -3  10        6.39       13.77      5.19 o 
   7  -3  10      270.78      271.52     23.64 o 
   8  -3  10      321.93      331.10     54.79 o 
  -6  -2  10      119.47      107.44     21.92 o 
  -5  -2  10       37.19       42.10      9.89 o 
  -4  -2  10       20.38       24.72     10.11 o 
  -3  -2  10      400.66      381.56     39.01 o 
  -2  -2  10        0.07        9.64      6.70 o 
  -1  -2  10      233.18      218.36     21.17 o 
   0  -2  10        0.95       16.50      7.39 o 
   1  -2  10      105.83      130.24     10.45 o 
   2  -2  10     2757.07     2757.10     92.42 o 
   3  -2  10       61.15       68.70     10.86 o 
   4  -2  10       46.80       39.02      6.49 o 
   5  -2  10      764.65      843.61     27.02 o 
   6  -2  10     1822.86     1905.73     61.91 o 
   7  -2  10        9.43        7.96      4.35 o 
   8  -2  10      258.95      244.45     27.93 o 
  -6  -1  10       99.72       82.40     16.31 o 
  -5  -1  10      187.57      170.70     34.10 o 
  -4  -1  10       20.84       29.34      3.98 o 
  -3  -1  10      313.74      261.25     20.17 o 
  -2  -1  10       67.21       74.89      9.44 o 
  -1  -1  10     2732.77     2849.96     92.11 o 
   0  -1  10      108.15      115.85     12.79 o 
   1  -1  10       83.73       70.76      7.02 o 
   2  -1  10       83.28       81.44     10.19 o 
   3  -1  10      384.56      353.47     14.83 o 
   4  -1  10       15.37        8.82      3.66 o 
   5  -1  10       81.13       79.51      7.73 o 
   6  -1  10        3.66        4.75      4.29 o 
   7  -1  10      185.74      165.44     21.02 o 
   8  -1  10        1.46        9.32      5.36 o 
  -6   0  10        9.96       27.66     24.25 o 
  -5   0  10       38.00       37.89      9.73 o 
  -4   0  10       15.61        8.33      2.49 o 
  -3   0  10        2.58        5.25      2.82 o 
  -2   0  10      103.81       91.42     13.38 o 
  -1   0  10     2040.73     2041.95     66.67 o 
   0   0  10      123.65      146.19     13.22 o 
   1   0  10       69.56       80.77      6.86 o 
   2   0  10      434.99      448.85     17.65 o 
   3   0  10      641.06      612.87     28.03 o 
   4   0  10       16.84       26.13      4.69 o 
   5   0  10      242.13      239.51     10.55 o 
   6   0  10     3189.51     3329.63    124.28 o 
   7   0  10      448.95      490.57     26.97 o 
   8   0  10       76.38       78.13     16.23 o 
   9   0  10        0.56        6.86      8.24 o 
  -6   1  10      165.92      132.82     32.89 o 
  -5   1  10      307.72      274.82     13.63 o 
  -4   1  10       63.43       91.92     11.12 o 
  -3   1  10      101.76       81.10     10.13 o 
  -2   1  10      498.00      521.48     25.76 o 
  -1   1  10       55.01       27.08     18.87 o 
   0   1  10      844.61      813.34     42.99 o 
   1   1  10      616.79      613.69     19.46 o 
   2   1  10       55.72       56.05      5.30 o 
   3   1  10       36.20       36.61      4.90 o 
   4   1  10       33.41       29.90      5.79 o 
   5   1  10        0.33        5.85      5.18 o 
   6   1  10      108.91      101.13     20.54 o 
   7   1  10      103.24      105.97     12.11 o 
   8   1  10       27.02       19.01      9.28 o 
   9   1  10      128.20      134.22     42.27 o 
  -6   2  10        6.75        8.74      6.97 o 
  -5   2  10      119.14      114.12     16.33 o 
  -4   2  10      536.94      521.02     17.07 o 
  -3   2  10        6.65        7.53      9.01 o 
  -2   2  10      697.23      748.56     30.67 o 
  -1   2  10      171.45      190.82     16.62 o 
   0   2  10       24.00       28.11      6.43 o 
   1   2  10      964.05      885.02     20.71 o 
   2   2  10     1192.54     1225.94     29.40 o 
   3   2  10      121.30      100.59     13.62 o 
   4   2  10       21.66       17.42      4.46 o 
   5   2  10      523.00      521.62     13.77 o 
   6   2  10        6.11       11.74      3.52 o 
   7   2  10        9.24       10.68      3.82 o 
   8   2  10      117.76      123.46     14.38 o 
   9   2  10        0.00       21.23      6.12 o 
  -6   3  10      119.64       66.79     19.48 o 
  -5   3  10      126.44      118.02     26.32 o 
  -4   3  10      163.28      141.49     21.71 o 
  -3   3  10     1179.14     1212.27     33.07 o 
  -2   3  10       13.40       14.75      6.86 o 
  -1   3  10       39.02       44.94      5.48 o 
   0   3  10      198.77      190.38      6.83 o 
   1   3  10      773.02      804.07     23.03 o 
   2   3  10     1128.48     1163.56     27.06 o 
   3   3  10      314.69      331.28     33.11 o 
   4   3  10      333.47      372.53     20.09 o 
   5   3  10      928.84      876.29     33.74 o 
   6   3  10      469.97      450.05     20.96 o 
   7   3  10      329.40      315.91     33.10 o 
   8   3  10       10.82       20.85     20.77 o 
   9   3  10       47.67       40.74     18.49 o 
  -6   4  10        0.17        7.49      9.65 o 
  -5   4  10        6.65        6.36      5.98 o 
  -4   4  10       61.92       48.26     10.62 o 
  -3   4  10       33.74       28.34      5.70 o 
  -2   4  10        7.08        5.15      2.73 o 
  -1   4  10      438.46      452.04     10.92 o 
   0   4  10     1974.86     1998.92     46.94 o 
   1   4  10      127.89      146.67      8.85 o 
   2   4  10      400.99      397.61     16.97 o 
   3   4  10      107.87      118.35     14.72 o 
   4   4  10      843.46      875.54     39.76 o 
   5   4  10      718.86      664.14     50.74 o 
   6   4  10       24.52       28.69      4.53 o 
   7   4  10      295.93      248.96     31.20 o 
   8   4  10       85.78       85.60     19.43 o 
   9   4  10      170.02      128.06     30.96 o 
  -6   5  10      761.36      809.71     94.76 o 
  -5   5  10      142.21      139.93     19.20 o 
  -4   5  10       49.10       61.82     32.63 o 
  -3   5  10      230.64      252.83      8.57 o 
  -2   5  10      220.95      219.98      9.25 o 
  -1   5  10       84.22      111.13     11.90 o 
   0   5  10      209.40      220.14     16.82 o 
   1   5  10      461.17      442.57     18.51 o 
   2   5  10        0.88        1.72      2.29 o 
   3   5  10       63.70       78.25     14.81 o 
   4   5  10       16.27       15.78      9.17 o 
   5   5  10      214.74      202.89      4.53 o 
   6   5  10      151.24      136.45     25.80 o 
   7   5  10      148.00      129.19     23.22 o 
   8   5  10        0.08       16.56      6.34 o 
   9   5  10       96.26      119.97     47.37 o 
  -6   6  10       49.07       47.69      9.02 o 
  -5   6  10        2.57        5.70      4.96 o 
  -4   6  10      468.59      499.34     85.98 o 
  -3   6  10      146.44      126.77     16.13 o 
  -2   6  10      240.83      262.00     14.44 o 
  -1   6  10        9.52       10.10      7.47 o 
   0   6  10      276.27      280.18     13.20 o 
   1   6  10      532.99      498.10     29.28 o 
   2   6  10       65.73       50.01      5.51 o 
   3   6  10      712.42      668.24     84.87 o 
   4   6  10      252.69      280.78     36.20 o 
   5   6  10      951.52      974.10     98.47 o 
   6   6  10        5.82        2.08      4.74 o 
   7   6  10      160.32      173.53     28.58 o 
   8   6  10      133.28      147.53     30.01 o 
   9   6  10       77.76       69.56     15.00 o 
  -6   7  10      239.58      201.66     30.23 o 
  -5   7  10       15.63        7.00     10.86 o 
  -4   7  10      165.19      153.45     23.78 o 
  -3   7  10      617.51      627.45     27.70 o 
  -2   7  10      957.62     1007.95     50.85 o 
  -1   7  10      966.39     1032.31     39.33 o 
   0   7  10      931.58      941.90     24.18 o 
   1   7  10      180.07      159.14     16.62 o 
   2   7  10      404.33      435.57     18.81 o 
   3   7  10      726.88      713.51     69.14 o 
   4   7  10      553.11      563.16     38.01 o 
   5   7  10      235.51      211.13     14.59 o 
   6   7  10       24.99       26.23     11.53 o 
   7   7  10        5.39        5.04      8.21 o 
   8   7  10      529.96      531.17     73.42 o 
   9   7  10       88.22       99.65     18.18 o 
  -6   8  10      120.43       87.46     33.77 o 
  -5   8  10        3.22        3.43      4.31 o 
  -4   8  10       11.88        9.91      4.49 o 
  -3   8  10        1.52        4.90      2.57 o 
  -2   8  10      527.79      544.04     22.34 o 
  -1   8  10       10.04       10.91      3.42 o 
   0   8  10       73.85       64.84      7.62 o 
   1   8  10      107.25      114.34     10.26 o 
   2   8  10      328.24      287.60     27.16 o 
   3   8  10       10.77       10.38      4.60 o 
   4   8  10     1114.89     1081.59     31.22 o 
   5   8  10     4827.33     5156.40    117.59 o 
   6   8  10        6.22       10.20      5.45 o 
   7   8  10      156.14      176.21     28.52 o 
   8   8  10       52.68       56.56     14.85 o 
   9   8  10      407.71      355.51     69.23 o 
  -5   9  10       20.67       24.67     10.87 o 
  -4   9  10       53.68       44.41      8.94 o 
  -3   9  10      457.06      507.83     12.01 o 
  -2   9  10      152.59      142.88      5.80 o 
  -1   9  10      118.07      128.81     17.36 o 
   0   9  10       52.74       49.33      4.29 o 
   1   9  10        8.80        7.66      4.95 o 
   2   9  10        5.32        6.11      2.27 o 
   3   9  10      668.01      665.48     16.77 o 
   4   9  10       60.87       47.19      6.66 o 
   5   9  10       54.14       57.40      7.55 o 
   6   9  10      485.71      480.06     32.59 o 
   7   9  10        0.12        6.56      5.35 o 
   8   9  10        4.91        6.18      6.37 o 
   9   9  10      235.82      226.42     42.01 o 
  -5  10  10       71.45       53.72     22.29 o 
  -4  10  10        0.10        6.05      3.72 o 
  -3  10  10      566.04      670.21     41.71 o 
  -2  10  10       54.75       31.96      8.49 o 
  -1  10  10      171.34      156.98     13.90 o 
   0  10  10      264.54      273.51     19.14 o 
   1  10  10     2948.23     3079.88     72.15 o 
   2  10  10      568.06      526.39     34.20 o 
   3  10  10     1080.88     1103.08     41.07 o 
   4  10  10      239.83      260.44     10.39 o 
   5  10  10     1601.64     1623.40     26.87 o 
   6  10  10      222.53      223.92     30.15 o 
   7  10  10      486.01      578.44     59.34 o 
   8  10  10       20.32       17.37     10.77 o 
   9  10  10       46.44       36.77      8.65 o 
  -5  11  10      127.99      125.52     36.56 o 
  -4  11  10      433.07      533.96     58.17 o 
  -3  11  10      686.86      783.31     64.00 o 
  -2  11  10       45.31       40.34     11.70 o 
  -1  11  10      576.56      559.85     34.75 o 
   0  11  10     1171.06     1266.50     51.73 o 
   1  11  10       34.52       33.99      5.38 o 
   2  11  10     2318.43     2340.95     55.88 o 
   3  11  10     2393.89     2554.71     60.64 o 
   4  11  10      233.75      250.51     17.70 o 
   5  11  10      339.37      361.89     14.29 o 
   6  11  10      394.62      431.48     58.21 o 
   7  11  10       42.80       52.86     13.99 o 
   8  11  10        8.55       17.54      5.75 o 
  -4  12  10      171.08      142.78     52.44 o 
  -3  12  10       76.95       95.14     39.37 o 
  -2  12  10       13.22       10.75      7.80 o 
  -1  12  10       18.96       23.58      8.42 o 
   0  12  10        5.51        9.61      5.46 o 
   1  12  10      870.49      909.89     51.69 o 
   2  12  10      188.27      205.66     10.05 o 
   3  12  10      315.86      286.28     28.48 o 
   4  12  10      739.83      806.90     38.67 o 
   5  12  10      524.91      573.64     20.30 o 
   6  12  10      149.95      174.78     27.91 o 
   7  12  10        8.36        9.41      8.29 o 
   8  12  10       25.11       27.36     10.56 o 
  -4  13  10       59.80       55.14     15.86 o 
  -3  13  10       94.61      106.05     19.42 o 
  -2  13  10      204.35      178.15     32.30 o 
  -1  13  10        0.69       16.40      8.11 o 
   0  13  10       98.87       90.36     22.75 o 
   1  13  10       19.87       38.68     20.36 o 
   2  13  10      102.07      113.93     20.83 o 
   3  13  10      438.71      497.46     15.95 o 
   4  13  10      242.97      252.87      8.92 o 
   5  13  10        1.49        4.82      7.58 o 
   6  13  10        0.49       16.54     11.01 o 
   7  13  10        8.13       10.81      5.36 o 
   8  13  10        9.29        9.22      4.59 o 
  -3  14  10       34.42       37.77     12.55 o 
  -2  14  10       47.04       35.67      9.20 o 
  -1  14  10        9.78        9.04      6.05 o 
   0  14  10      141.08      147.44     28.24 o 
   1  14  10       18.21       13.92      6.36 o 
   2  14  10     1225.15     1408.28     59.51 o 
   3  14  10      538.91      590.04     33.11 o 
   4  14  10      788.68      807.92     58.52 o 
   5  14  10       20.57       19.56      6.20 o 
   6  14  10       12.27       22.28     15.50 o 
   7  14  10       52.50       45.58     12.28 o 
  -3  15  10      376.38      428.36     64.21 o 
  -2  15  10       14.79       23.62      5.75 o 
  -1  15  10      217.63      190.56     39.67 o 
   0  15  10        1.03       18.31     10.37 o 
   1  15  10        3.92        9.05      9.65 o 
   2  15  10       49.58       53.77     12.34 o 
   3  15  10      170.82      208.99     24.03 o 
   4  15  10       24.80       45.00      7.77 o 
   5  15  10      121.57      120.15     35.28 o 
   6  15  10        7.17       12.57     24.84 o 
   7  15  10      166.25      112.02     57.58 o 
  -2  16  10       23.18       31.44     11.83 o 
  -1  16  10      283.22      335.50     23.94 o 
   0  16  10       96.64       90.80     18.66 o 
   1  16  10      167.71      143.91     39.17 o 
   2  16  10       39.64       45.15     15.98 o 
   3  16  10       17.28       12.88      7.79 o 
   4  16  10      228.27      238.61     25.78 o 
   5  16  10       26.90       43.17     20.05 o 
   6  16  10       38.47       28.33     22.92 o 
  -1  17  10        9.95        7.54      5.32 o 
   0  17  10      350.10      374.27     25.07 o 
   1  17  10       43.42       30.09     10.00 o 
   2  17  10      197.32      150.29     36.80 o 
   3  17  10       88.64       69.90     19.72 o 
   4  17  10       32.69       25.78     10.80 o 
   5  17  10       11.28       19.39     20.12 o 
   1  18  10      206.15      166.98     34.75 o 
   2  18  10       19.35       25.54     18.92 o 
   3  18  10       27.82       26.81      9.90 o 
  -1 -10  11       50.71       67.02     14.08 o 
   0 -10  11       20.91       21.35      7.34 o 
   1 -10  11       13.98       15.24      7.10 o 
   2 -10  11      122.84      107.39     17.43 o 
  -2  -9  11      639.57      690.19     68.17 o 
  -1  -9  11       18.80       18.22      6.91 o 
   0  -9  11      114.77      123.66     22.41 o 
   1  -9  11        6.87       10.44      5.45 o 
   2  -9  11        0.26        5.24      2.95 o 
   3  -9  11      112.99       89.10     16.26 o 
   4  -9  11      285.97      245.98     35.21 o 
  -3  -8  11       32.47       33.86      7.43 o 
  -2  -8  11        9.83       17.15      8.90 o 
  -1  -8  11       13.16       21.57      6.38 o 
   0  -8  11       20.81       19.80      6.92 o 
   1  -8  11      465.84      470.01     20.78 o 
   2  -8  11        0.08        8.43      3.54 o 
   3  -8  11        1.15        3.55      3.29 o 
   4  -8  11        4.49       13.16      3.39 o 
   5  -8  11      148.25      158.30     24.92 o 
  -4  -7  11        7.82       13.88      3.33 o 
  -3  -7  11       95.76       83.31     15.04 o 
  -2  -7  11       50.80       35.92      9.62 o 
  -1  -7  11        2.37        3.08      3.64 o 
   0  -7  11      176.76      201.04     23.07 o 
   1  -7  11        3.84        8.80     10.62 o 
   2  -7  11      303.98      315.65     35.48 o 
   3  -7  11        0.98        5.16      3.54 o 
   4  -7  11       35.07       19.85      5.89 o 
   5  -7  11        0.30        8.39      5.39 o 
   6  -7  11        9.35        9.80      6.23 o 
  -4  -6  11      271.29      208.82     30.26 o 
  -3  -6  11      412.88      391.11     29.93 o 
  -2  -6  11       27.54       22.66      5.20 o 
  -1  -6  11       43.62       41.30      8.73 o 
   0  -6  11        7.81       10.11      4.61 o 
   1  -6  11       31.92       35.49      7.67 o 
   2  -6  11      329.65      333.08     20.61 o 
   3  -6  11      300.29      305.97     34.45 o 
   4  -6  11      461.25      484.73     28.97 o 
   5  -6  11        4.93       11.82      3.93 o 
   6  -6  11       94.65       85.24     16.36 o 
  -5  -5  11       45.80       31.13     11.25 o 
  -4  -5  11       15.09       18.70      4.96 o 
  -3  -5  11      506.67      466.96     25.58 o 
  -2  -5  11        7.15       11.16      4.38 o 
  -1  -5  11      135.76      156.72     18.16 o 
   0  -5  11      151.70      147.13     19.99 o 
   1  -5  11     1117.88     1144.02     56.62 o 
   2  -5  11      143.15      124.07     13.21 o 
   3  -5  11       21.72       23.17      7.45 o 
   4  -5  11        1.25        7.53      4.50 o 
   5  -5  11        1.16        5.29      6.81 o 
   6  -5  11        6.01        6.63      2.96 o 
   7  -5  11       16.36       25.40      8.74 o 
  -5  -4  11       96.47       97.54     23.73 o 
  -4  -4  11      173.09      162.30     19.80 o 
  -3  -4  11      140.10      105.73     14.70 o 
  -2  -4  11       27.99       22.06      4.03 o 
  -1  -4  11      340.90      339.65     24.88 o 
   0  -4  11      248.22      228.76     18.65 o 
   1  -4  11      176.32      207.04     22.45 o 
   2  -4  11      528.06      546.12     43.97 o 
   3  -4  11      145.49      159.21     18.51 o 
   4  -4  11       27.70       39.50      6.89 o 
   5  -4  11       35.64       38.88      5.55 o 
   6  -4  11      681.22      746.76     28.34 o 
   7  -4  11        1.72        4.35      2.97 o 
  -5  -3  11       63.92       50.00     15.85 o 
  -4  -3  11        2.25       11.36      3.80 o 
  -3  -3  11      294.36      234.24     27.82 o 
  -2  -3  11       33.28       48.69      7.35 o 
  -1  -3  11       85.74      105.57     11.48 o 
   0  -3  11      257.21      294.59     25.23 o 
   1  -3  11        3.01        6.33      3.71 o 
   2  -3  11      723.88      756.01     29.74 o 
   3  -3  11       76.39       66.34     12.83 o 
   4  -3  11      234.32      226.21     18.77 o 
   5  -3  11      219.90      247.74     28.42 o 
   6  -3  11      291.64      285.43     13.50 o 
   7  -3  11      994.75     1011.20     76.81 o 
   8  -3  11        8.95       18.50      6.93 o 
  -6  -2  11       30.22       24.95      6.10 o 
  -5  -2  11       16.32       11.66      4.63 o 
  -4  -2  11       77.17       18.30     23.76 o 
  -3  -2  11      137.73      109.91     13.67 o 
  -2  -2  11       85.59       85.44     10.56 o 
  -1  -2  11      106.75      105.69     12.00 o 
   0  -2  11      323.11      321.00     13.13 o 
   1  -2  11      314.23      284.68     23.89 o 
   2  -2  11      436.31      462.26     14.53 o 
   3  -2  11      466.32      456.56     16.82 o 
   4  -2  11        4.30       11.03      3.36 o 
   5  -2  11       40.50       54.32     10.54 o 
   6  -2  11       11.32       21.77      5.98 o 
   7  -2  11      309.37      326.18     40.10 o 
   8  -2  11      112.14      115.78     28.33 o 
  -6  -1  11        2.39       10.16     19.69 o 
  -5  -1  11      394.93      408.69     98.21 o 
  -4  -1  11        3.02        3.55      3.03 o 
  -3  -1  11      197.02      229.29     13.33 o 
  -2  -1  11      392.66      380.02     16.53 o 
  -1  -1  11     2634.40     2791.74     74.23 o 
   0  -1  11      798.40      805.67     34.17 o 
   1  -1  11     2401.46     2419.04     79.10 o 
   2  -1  11       10.59        8.97      4.08 o 
   3  -1  11      353.07      330.91     17.76 o 
   4  -1  11     1083.27     1074.73     31.37 o 
   5  -1  11     1960.36     2077.76     79.23 o 
   6  -1  11       16.99       17.56      5.71 o 
   7  -1  11      592.90      546.16     40.41 o 
   8  -1  11       51.46       55.54     12.22 o 
  -6   0  11       82.85       61.34     15.19 o 
  -5   0  11       90.65       61.62     12.59 o 
  -4   0  11        8.61        5.61      6.23 o 
  -3   0  11      602.21      580.85     24.41 o 
  -2   0  11      524.36      511.51     15.61 o 
  -1   0  11      928.41      980.53     27.92 o 
   0   0  11      366.83      349.14     14.43 o 
   1   0  11       12.48       22.21      9.49 o 
   2   0  11      284.99      305.33     24.15 o 
   3   0  11      142.20      130.08     11.28 o 
   4   0  11     1848.91     1889.42     40.38 o 
   5   0  11      332.43      330.29     16.20 o 
   6   0  11       16.62       12.73      2.88 o 
   7   0  11       77.70       94.60     17.74 o 
   8   0  11      201.23      189.68     40.09 o 
  -6   1  11       79.35       75.66     18.41 o 
  -5   1  11       38.24       26.44     13.98 o 
  -4   1  11      512.92      539.12     60.50 o 
  -3   1  11      276.33      261.50     21.20 o 
  -2   1  11       59.26       59.76      7.31 o 
  -1   1  11      214.91      251.99     20.80 o 
   0   1  11      100.47       13.85      6.98 o 
   1   1  11       46.29       42.47      4.61 o 
   2   1  11      267.46      254.07     22.20 o 
   3   1  11     1232.66     1205.60     35.26 o 
   4   1  11        4.28        3.25      1.75 o 
   5   1  11      213.67      227.77      9.48 o 
   6   1  11      170.37      156.99     10.92 o 
   7   1  11        1.53       14.35      7.40 o 
   8   1  11       10.68        7.62      5.24 o 
   9   1  11      246.18      238.70     34.35 o 
  -6   2  11       67.96       62.92     18.78 o 
  -5   2  11       10.59        9.02      8.13 o 
  -4   2  11      452.69      526.76     64.39 o 
  -3   2  11      324.40      318.39     18.94 o 
  -2   2  11      214.66      234.51     27.40 o 
  -1   2  11        1.05        3.93      4.34 o 
   0   2  11      264.34      310.29     12.52 o 
   1   2  11     1507.26     1554.09     35.40 o 
   2   2  11      101.54      103.16     10.37 o 
   3   2  11       12.57       16.52      4.91 o 
   4   2  11       25.44       25.96      3.15 o 
   5   2  11      588.47      596.42     15.77 o 
   6   2  11      520.91      507.52     49.14 o 
   7   2  11       11.46       18.23      8.25 o 
   8   2  11       41.59       31.37     14.01 o 
   9   2  11        0.43       16.78     11.82 o 
  -6   3  11        3.91        8.96      5.88 o 
  -5   3  11        5.98       20.61      9.30 o 
  -4   3  11      373.21      438.00     22.67 o 
  -3   3  11      189.01      159.50     14.06 o 
  -2   3  11       12.45       16.67      6.18 o 
  -1   3  11      334.07      353.23     22.46 o 
   0   3  11      726.42      720.72     65.39 o 
   1   3  11       41.70       42.77      4.57 o 
   2   3  11      251.19      244.07      6.10 o 
   3   3  11        5.21       10.16      4.78 o 
   4   3  11       58.12       54.52     17.51 o 
   5   3  11       31.83       38.03      4.63 o 
   6   3  11      386.49      374.01     18.69 o 
   7   3  11        7.85       10.99      8.33 o 
   8   3  11      969.87     1009.49     43.79 o 
   9   3  11       71.66       70.33     26.61 o 
  -6   4  11      169.05      122.11     33.79 o 
  -5   4  11       11.04        6.15      5.75 o 
  -4   4  11      150.58      136.08     24.67 o 
  -3   4  11       81.82       48.46     33.80 o 
  -2   4  11      369.87      414.47     12.82 o 
  -1   4  11       15.45       16.94      4.59 o 
   0   4  11     1407.26     1444.88     45.20 o 
   1   4  11       65.71       72.01      8.08 o 
   2   4  11      125.43      106.92      7.86 o 
   3   4  11       90.61      127.87     17.28 o 
   4   4  11      253.00      239.41     21.90 o 
   5   4  11      287.90      306.89     31.07 o 
   6   4  11        3.22       11.11      4.74 o 
   7   4  11      179.57      197.40     12.79 o 
   8   4  11       22.21       22.76     10.53 o 
   9   4  11       33.18       30.93     12.96 o 
  -6   5  11      123.81       83.49     24.26 o 
  -5   5  11        0.73        4.23      3.81 o 
  -4   5  11      437.39      444.70     38.71 o 
  -3   5  11        1.61        7.32      3.95 o 
  -2   5  11       24.01       31.82      6.81 o 
  -1   5  11      533.08      513.40     34.41 o 
   0   5  11       49.27       54.28      6.72 o 
   1   5  11      306.43      294.13     12.69 o 
   2   5  11      531.20      530.26     11.11 o 
   3   5  11      244.38      313.16     24.99 o 
   4   5  11       11.32       15.15      5.66 o 
   5   5  11     1097.60     1074.33     37.03 o 
   6   5  11       13.88       20.56      8.73 o 
   7   5  11       90.14       87.90     18.82 o 
   8   5  11       89.14       75.76     13.13 o 
   9   5  11      210.79      154.03     46.20 o 
  -6   6  11       35.88       31.27     11.10 o 
  -5   6  11        6.77       15.70     22.29 o 
  -4   6  11        6.27       17.36     17.79 o 
  -3   6  11       65.57       67.54     11.95 o 
  -2   6  11      118.99      119.58     12.68 o 
  -1   6  11      329.45      306.69     24.74 o 
   0   6  11      269.32      272.15     24.11 o 
   1   6  11     1163.11     1192.00     27.75 o 
   2   6  11        2.66        2.86      1.98 o 
   3   6  11      162.18      182.74     21.69 o 
   4   6  11      728.69      755.66     33.46 o 
   5   6  11      532.01      530.97     48.97 o 
   6   6  11      123.12      129.10     19.21 o 
   7   6  11        1.01        8.46      9.29 o 
   8   6  11        0.18       20.18      9.90 o 
   9   6  11       10.96       26.15     10.18 o 
  -6   7  11       45.26       30.56      8.35 o 
  -5   7  11       75.14       58.24     13.83 o 
  -4   7  11      216.71      228.84     27.92 o 
  -3   7  11       19.74       13.16      3.61 o 
  -2   7  11      464.75      458.67     11.18 o 
  -1   7  11      194.64      202.22     22.53 o 
   0   7  11      558.04      541.83     38.46 o 
   1   7  11      129.16      122.74      6.89 o 
   2   7  11      368.12      357.21     26.29 o 
   3   7  11       76.35       71.29     26.06 o 
   4   7  11      162.34      179.71     25.74 o 
   5   7  11      217.07      244.67     24.41 o 
   6   7  11      293.39      367.19     53.08 o 
   7   7  11       19.34       27.92      8.67 o 
   8   7  11      141.77      159.93     27.42 o 
   9   7  11      177.95      117.59     31.71 o 
  -5   8  11      142.12      144.03     14.61 o 
  -4   8  11       54.32       49.59      9.62 o 
  -3   8  11       39.37       45.31      8.19 o 
  -2   8  11       64.88       62.52      9.71 o 
  -1   8  11       46.06       44.17      7.43 o 
   0   8  11       77.89       83.09     13.93 o 
   1   8  11      285.07      301.04     17.44 o 
   2   8  11       62.25       66.16     11.92 o 
   3   8  11      774.95      753.48     44.48 o 
   4   8  11      186.80      221.49     23.88 o 
   5   8  11       33.77       30.46     10.01 o 
   6   8  11      912.37      971.11     92.79 o 
   7   8  11      833.07      870.11     41.47 o 
   8   8  11       44.89       29.78     10.55 o 
   9   8  11        3.98       19.63      9.78 o 
  -5   9  11      293.23      310.39     29.83 o 
  -4   9  11       79.95       66.28     17.79 o 
  -3   9  11      118.50      127.46     21.90 o 
  -2   9  11       64.58       51.48      7.79 o 
  -1   9  11       48.18       45.24      7.19 o 
   0   9  11      511.68      534.00     18.19 o 
   1   9  11       30.77       32.63      5.53 o 
   2   9  11       24.36       19.93      4.99 o 
   3   9  11      111.67      105.41      6.24 o 
   4   9  11       55.29       30.58      6.18 o 
   5   9  11      744.16      731.91     31.82 o 
   6   9  11       47.00       73.98     10.99 o 
   7   9  11      421.16      406.03     61.71 o 
   8   9  11       48.21       58.67     23.04 o 
   9   9  11      494.41      549.35     85.97 o 
  -5  10  11      458.82      498.32     73.96 o 
  -4  10  11        0.62       13.62      7.81 o 
  -3  10  11        8.17       14.86      8.08 o 
  -2  10  11      274.05      277.23     40.28 o 
  -1  10  11     1146.91     1233.40     71.46 o 
   0  10  11     1527.57     1665.51     75.48 o 
   1  10  11     1196.13     1226.55     36.27 o 
   2  10  11        0.13        2.18      2.37 o 
   3  10  11      115.59      110.18      9.90 o 
   4  10  11     2394.61     2446.00     59.96 o 
   5  10  11      875.35      925.74     58.55 o 
   6  10  11        1.63       14.80      8.09 o 
   7  10  11      264.50      288.23     38.45 o 
   8  10  11       21.71       33.75     10.94 o 
   9  10  11      243.60      220.38     53.81 o 
  -4  11  11      498.46      625.09     54.75 o 
  -3  11  11       34.74       30.93      6.85 o 
  -2  11  11       66.87       65.24     15.60 o 
  -1  11  11      780.98      835.68     38.38 o 
   0  11  11       11.00        9.90      5.71 o 
   1  11  11      454.39      462.50     14.17 o 
   2  11  11      116.60      119.15     16.16 o 
   3  11  11     2396.09     2476.28     75.96 o 
   4  11  11      236.02      251.35     13.83 o 
   5  11  11     1203.00     1226.14     98.01 o 
   6  11  11      158.20      174.50     27.75 o 
   7  11  11        1.71       22.44     16.08 o 
   8  11  11        3.78       14.52      7.82 o 
  -4  12  11      197.40      167.42     52.65 o 
  -3  12  11      115.18      139.34     33.01 o 
  -2  12  11      615.90      636.95     56.40 o 
  -1  12  11     2668.82     2505.98    194.12 o 
   0  12  11     1370.86     1422.94     60.83 o 
   1  12  11      179.00      188.86     27.40 o 
   2  12  11      265.53      271.79     16.58 o 
   3  12  11      672.13      684.30     32.46 o 
   4  12  11      790.47      804.37     38.79 o 
   5  12  11       14.99       15.47      8.39 o 
   6  12  11      101.41      106.98     16.97 o 
   7  12  11        1.77        8.02      6.65 o 
   8  12  11        7.77       13.26     18.61 o 
  -4  13  11        4.22       13.21      5.47 o 
  -3  13  11        5.19       14.92      4.94 o 
  -2  13  11        0.87       -2.24      6.40 o 
  -1  13  11        0.85        7.69      7.47 o 
   0  13  11      385.44      370.28     22.92 o 
   1  13  11        0.21        4.84     13.70 o 
   2  13  11      340.74      378.24     30.09 o 
   3  13  11      950.46     1080.36     59.19 o 
   4  13  11       18.67       13.49     15.05 o 
   5  13  11      130.19      147.66     37.78 o 
   6  13  11        7.75        8.11      2.31 o 
   7  13  11        0.16        4.04     11.38 o 
   8  13  11      381.73      510.42     65.96 o 
  -3  14  11      128.22      102.10     31.26 o 
  -2  14  11        4.60       10.31     10.66 o 
  -1  14  11        2.95        9.83      5.93 o 
   0  14  11      207.60      218.58     33.16 o 
   1  14  11       20.65       29.59     11.38 o 
   2  14  11      553.15      593.38     32.23 o 
   3  14  11      430.20      412.86     18.32 o 
   4  14  11       16.92       14.98      8.08 o 
   5  14  11      346.94      386.07     89.94 o 
   6  14  11       21.91       29.49     16.25 o 
   7  14  11       27.65       27.70      5.61 o 
  -2  15  11       90.80       82.38     25.68 o 
  -1  15  11        2.43        4.89      5.08 o 
   0  15  11        2.87       -1.32      4.65 o 
   1  15  11        6.27       16.19     11.11 o 
   2  15  11       62.35       57.61     19.81 o 
   3  15  11      146.23      139.81     30.00 o 
   4  15  11       24.84       33.41     18.88 o 
   5  15  11      121.61      111.85     31.64 o 
   6  15  11       14.29       37.27     17.95 o 
   7  15  11        0.02       24.24     18.17 o 
  -2  16  11        8.57        5.46      9.23 o 
  -1  16  11      120.64      115.99     34.74 o 
   0  16  11       11.07        9.85      8.64 o 
   1  16  11       34.68       32.81      7.95 o 
   2  16  11      181.11      154.61     32.13 o 
   3  16  11       99.65       73.33     19.53 o 
   4  16  11      591.77      575.30    164.28 o 
   5  16  11        0.29       28.02     21.45 o 
   6  16  11      193.95      191.76     51.43 o 
   0  17  11       57.92       50.57     14.98 o 
   1  17  11       23.31       20.21      9.46 o 
   2  17  11      100.47      119.10     29.29 o 
   3  17  11       30.10       39.70     18.52 o 
   4  17  11      130.15      163.54     74.89 o 
   5  17  11       46.62       96.73     20.96 o 
   1  18  11      389.02      457.65     67.43 o 
   2  18  11       66.19       34.14     14.27 o 
   3  18  11      156.54       90.94     39.50 o 
  -1  -9  12       27.07       29.02      7.54 o 
   0  -9  12        2.04        7.71      4.73 o 
   1  -9  12      107.29      117.86     22.21 o 
   2  -9  12       67.43       45.96     14.37 o 
  -2  -8  12      176.60      137.35     32.32 o 
  -1  -8  12       32.54       36.27      7.29 o 
   0  -8  12        7.88       14.90      5.45 o 
   1  -8  12       96.97       70.28     12.17 o 
   2  -8  12       27.75       34.61      7.15 o 
   3  -8  12       28.36       43.12     14.50 o 
   4  -8  12      162.03      139.62     26.36 o 
  -3  -7  12        0.56        8.55      2.90 o 
  -2  -7  12      156.38      155.02     30.96 o 
  -1  -7  12        2.16        4.16      6.27 o 
   0  -7  12       24.87       22.48      8.71 o 
   1  -7  12       89.82       78.06      9.56 o 
   2  -7  12      227.09      225.80     31.35 o 
   3  -7  12       12.22       15.07      4.47 o 
   4  -7  12      203.17      189.85     24.92 o 
   5  -7  12        0.79        5.09      2.49 o 
  -4  -6  12        1.53       -0.81      5.01 o 
  -3  -6  12        1.75       12.22      4.06 o 
  -2  -6  12        0.06       17.77      8.89 o 
  -1  -6  12      229.09      181.29     26.20 o 
   0  -6  12      202.74      200.48     20.34 o 
   1  -6  12       55.02       49.37      7.26 o 
   2  -6  12      142.27      154.12     22.09 o 
   3  -6  12        0.40        7.97      7.82 o 
   4  -6  12        1.19       10.08      4.33 o 
   5  -6  12        8.83       15.78      4.27 o 
   6  -6  12       42.92       33.27     18.61 o 
  -4  -5  12       18.00       28.92      4.22 o 
  -3  -5  12      266.55      286.67     33.72 o 
  -2  -5  12       72.27       67.90     16.59 o 
  -1  -5  12      318.66      335.84     34.81 o 
   0  -5  12        8.80       17.49      9.68 o 
   1  -5  12       42.00       57.75     10.08 o 
   2  -5  12      362.92      354.70     36.32 o 
   3  -5  12      812.28      802.43     38.43 o 
   4  -5  12      232.40      220.78     17.62 o 
   5  -5  12       56.55       48.13     12.78 o 
   6  -5  12       56.81       66.51     16.77 o 
  -4  -4  12       67.09       51.06     14.65 o 
  -3  -4  12      390.88      463.38     26.19 o 
  -2  -4  12       30.56       40.81      7.75 o 
  -1  -4  12        1.54       13.99      8.16 o 
   0  -4  12       16.39       14.70      7.35 o 
   1  -4  12      241.60      266.00     28.05 o 
   2  -4  12      317.96      341.79     19.07 o 
   3  -4  12      185.65      194.00     13.95 o 
   4  -4  12      388.75      393.94     35.72 o 
   5  -4  12       11.50       14.37     10.10 o 
   6  -4  12      101.78       91.84     25.68 o 
   7  -4  12       22.29       23.09      9.28 o 
  -5  -3  12      112.75       90.49     28.31 o 
  -4  -3  12       63.81       68.29     11.04 o 
  -3  -3  12        0.80        7.19      3.22 o 
  -2  -3  12      526.10      517.09     23.27 o 
  -1  -3  12       14.17        4.83      4.05 o 
   0  -3  12       74.40       88.42     14.55 o 
   1  -3  12      345.20      356.78     32.06 o 
   2  -3  12      169.14      187.41     20.64 o 
   3  -3  12       95.28       86.17     12.13 o 
   4  -3  12       33.13       22.24      5.08 o 
   5  -3  12       18.14       13.01      4.09 o 
   6  -3  12      557.61      554.63     31.69 o 
   7  -3  12       37.68       35.81      9.38 o 
  -5  -2  12      137.02      124.93     27.91 o 
  -4  -2  12      122.04       93.72     17.83 o 
  -3  -2  12        9.57        9.40      4.03 o 
  -2  -2  12        5.17        9.00      3.69 o 
  -1  -2  12        4.29        0.88      4.60 o 
   0  -2  12      395.05      423.00     40.30 o 
   1  -2  12     1158.26     1169.20     22.96 o 
   2  -2  12     3171.67     3317.17     49.00 o 
   3  -2  12     2177.81     2164.72     34.38 o 
   4  -2  12       91.89       84.67      7.98 o 
   5  -2  12       22.54       15.94      6.30 o 
   6  -2  12       74.15       70.72     13.24 o 
   7  -2  12      445.24      441.60     59.89 o 
   8  -2  12      118.42       85.08     27.26 o 
  -5  -1  12       36.02       39.57     12.97 o 
  -4  -1  12       61.30       59.62     12.37 o 
  -3  -1  12      263.54      292.52     28.88 o 
  -2  -1  12       57.09       33.26     13.64 o 
  -1  -1  12       15.18       15.82      7.42 o 
   0  -1  12       11.54       15.41      5.82 o 
   1  -1  12     1833.66     1902.29     48.66 o 
   2  -1  12      323.48      330.15     26.21 o 
   3  -1  12      297.48      251.38     11.89 o 
   4  -1  12       65.50       63.45      9.01 o 
   5  -1  12      566.68      596.82     22.30 o 
   6  -1  12       70.12       75.33     17.09 o 
   7  -1  12        6.89        8.18     10.56 o 
   8  -1  12      216.69      261.61     46.35 o 
  -5   0  12        1.48        1.25      5.18 o 
  -4   0  12       19.68       14.93      6.20 o 
  -3   0  12        0.01       10.20      5.25 o 
  -2   0  12       88.48      104.77     13.11 o 
  -1   0  12      244.33      241.56     29.92 o 
   0   0  12     1079.12     1083.64     33.95 o 
   1   0  12      686.16      669.80     30.04 o 
   2   0  12        2.37        9.74      3.76 o 
   3   0  12     2921.50     2998.05     71.18 o 
   4   0  12      902.92      916.56     22.26 o 
   5   0  12     1178.08     1180.79     46.56 o 
   6   0  12      154.92      168.76     23.47 o 
   7   0  12      336.91      343.28     30.39 o 
   8   0  12      153.00      131.51     37.57 o 
  -5   1  12      159.06      153.34     45.76 o 
  -4   1  12        2.12        4.17      6.86 o 
  -3   1  12      827.75      898.59     57.27 o 
  -2   1  12      885.30      880.47     40.75 o 
  -1   1  12      423.08      415.95     22.76 o 
   0   1  12     4961.71     5273.52    159.91 o 
   1   1  12     8536.09     8840.02    250.46 o 
   2   1  12      439.55      431.73     19.05 o 
   3   1  12      212.55      189.59     10.68 o 
   4   1  12      960.61      983.76     38.00 o 
   5   1  12       25.30       25.46      6.65 o 
   6   1  12      422.97      432.27     39.88 o 
   7   1  12        1.49       17.91      7.02 o 
   8   1  12       29.45       36.51      9.81 o 
  -5   2  12        3.32       11.13     13.18 o 
  -4   2  12       32.68       49.34     11.57 o 
  -3   2  12      153.82      165.39     18.81 o 
  -2   2  12      339.30      316.81     11.85 o 
  -1   2  12      552.13      547.49     13.02 o 
   0   2  12      793.06      761.65     26.32 o 
   1   2  12       26.37       27.53      3.69 o 
   2   2  12       11.91       12.24      5.01 o 
   3   2  12       34.68       35.63      5.29 o 
   4   2  12      708.23      718.73     13.60 o 
   5   2  12        2.17        2.53      3.80 o 
   6   2  12      737.62      726.02     42.03 o 
   7   2  12        0.89        7.51      6.62 o 
   8   2  12      123.25      106.14     17.64 o 
   9   2  12       17.58       16.91     10.50 o 
  -5   3  12       17.55       20.45      5.46 o 
  -4   3  12        4.44       12.69     14.23 o 
  -3   3  12      297.86      292.70     15.15 o 
  -2   3  12     2075.57     2239.75     74.15 o 
  -1   3  12       70.41       57.61     15.66 o 
   0   3  12       58.22       61.95      9.49 o 
   1   3  12       69.98       65.79      6.78 o 
   2   3  12       37.90       28.62      4.43 o 
   3   3  12       11.40       12.44      3.23 o 
   4   3  12      188.37      193.05     17.60 o 
   5   3  12       87.22       66.80      9.23 o 
   6   3  12        6.98       24.77      9.68 o 
   7   3  12       35.30       34.93      9.32 o 
   8   3  12      183.73      145.74     29.03 o 
   9   3  12      107.93       87.90     29.81 o 
  -5   4  12        0.26       14.44     11.36 o 
  -4   4  12       75.28       56.25     14.28 o 
  -3   4  12        6.15        9.14      5.03 o 
  -2   4  12       62.26       61.13      9.72 o 
  -1   4  12     1694.29     1586.25     79.32 o 
   0   4  12     1962.06     2080.32     69.96 o 
   1   4  12       11.18       11.61      2.61 o 
   2   4  12       98.27       95.87      6.50 o 
   3   4  12       47.97       60.83      9.63 o 
   4   4  12       49.34       59.62     12.99 o 
   5   4  12      649.60      717.83     47.00 o 
   6   4  12       50.21       56.01     12.13 o 
   7   4  12      213.37      186.24     25.40 o 
   8   4  12       18.92       11.98     12.74 o 
   9   4  12      162.97      143.12     52.09 o 
  -5   5  12      540.35      598.85     92.90 o 
  -4   5  12       24.50       12.22      4.97 o 
  -3   5  12      251.97      270.74     13.45 o 
  -2   5  12       22.19       24.52      3.82 o 
  -1   5  12       11.53        9.75      3.54 o 
   0   5  12      108.13      111.56     20.75 o 
   1   5  12     1478.20     1430.73     58.56 o 
   2   5  12      559.59      566.40     14.20 o 
   3   5  12      557.37      560.60     18.51 o 
   4   5  12      204.68      210.11     22.30 o 
   5   5  12       46.32       54.09      8.80 o 
   6   5  12       50.70       75.17      9.24 o 
   7   5  12      137.09      154.77     28.11 o 
   8   5  12       13.19       29.40     15.35 o 
   9   5  12       34.52       38.70     13.22 o 
  -5   6  12      136.19       90.24     16.97 o 
  -4   6  12       20.74       35.28      8.89 o 
  -3   6  12      134.02      116.78     26.62 o 
  -2   6  12      283.31      310.76     20.20 o 
  -1   6  12       24.41       28.91      5.85 o 
   0   6  12      558.69      495.45     46.87 o 
   1   6  12      126.22      121.37      9.11 o 
   2   6  12      435.06      434.03      6.42 o 
   3   6  12       23.32       25.04      6.70 o 
   4   6  12      323.43      356.08     43.26 o 
   5   6  12      141.21      150.12     23.04 o 
   6   6  12      138.69      109.08     15.99 o 
   7   6  12        0.08        2.28     11.10 o 
   8   6  12       34.32       59.85     18.36 o 
   9   6  12      266.48      217.83     52.72 o 
  -5   7  12        3.79        8.45     16.18 o 
  -4   7  12      112.45       89.05     20.67 o 
  -3   7  12        0.07        4.11     13.10 o 
  -2   7  12     2302.51     2361.41     91.56 o 
  -1   7  12      332.23      284.71     26.45 o 
   0   7  12      216.43      214.18     21.14 o 
   1   7  12       62.11       68.91      9.32 o 
   2   7  12      137.96      127.22     21.00 o 
   3   7  12      214.22      251.43     38.69 o 
   4   7  12       31.94       53.45     11.23 o 
   5   7  12      232.76      245.68     31.16 o 
   6   7  12        5.28       20.85     13.08 o 
   7   7  12      218.41      178.75     26.45 o 
   8   7  12        0.52       12.97     14.44 o 
   9   7  12        0.46        9.30      8.55 o 
  -5   8  12       29.86       28.71     21.54 o 
  -4   8  12       17.46       19.37      5.36 o 
  -3   8  12        0.56        4.36      3.38 o 
  -2   8  12        0.64        1.49      1.79 o 
  -1   8  12      121.78      136.01     17.86 o 
   0   8  12      479.82      450.53     11.61 o 
   1   8  12      300.83      306.55     10.06 o 
   2   8  12       65.11       53.19      9.56 o 
   3   8  12     1037.81     1095.84     99.46 o 
   4   8  12      213.88      240.94     37.43 o 
   5   8  12      235.94      236.71     29.68 o 
   6   8  12      149.09      171.72     33.26 o 
   7   8  12        0.36        8.67      7.82 o 
   8   8  12       13.00       18.04     16.19 o 
   9   8  12       32.90       34.34     12.49 o 
  -5   9  12      412.87      326.58    102.50 o 
  -4   9  12       10.30        7.06      5.70 o 
  -3   9  12      148.33      117.15     23.46 o 
  -2   9  12      507.88      571.76     56.81 o 
  -1   9  12      173.74      172.24     23.78 o 
   0   9  12     1375.72     1500.47     49.84 o 
   1   9  12       65.73       82.73     12.36 o 
   2   9  12       40.96       45.63      8.89 o 
   3   9  12     1932.66     1877.90     83.24 o 
   4   9  12        2.35       11.80     15.60 o 
   5   9  12       56.73       50.35     13.95 o 
   6   9  12       53.51       34.57     10.48 o 
   7   9  12       18.84       28.69     13.21 o 
   8   9  12       13.72       20.06     10.23 o 
   9   9  12        5.29       17.54      6.92 o 
  -4  10  12       50.33       34.98     12.42 o 
  -3  10  12       63.78       62.41     18.87 o 
  -2  10  12      174.11      162.86     29.87 o 
  -1  10  12        5.65        4.22      2.54 o 
   0  10  12      360.93      366.42     13.56 o 
   1  10  12        0.92        6.43      4.03 o 
   2  10  12      110.90      108.83     17.20 o 
   3  10  12      352.91      355.09     26.68 o 
   4  10  12      121.80      154.57     19.57 o 
   5  10  12      359.88      386.72     48.09 o 
   6  10  12       64.80       60.72     16.24 o 
   7  10  12      388.70      333.06     52.73 o 
   8  10  12       68.14       55.13     15.89 o 
  -4  11  12        7.01       14.11      5.58 o 
  -3  11  12     1818.53     2071.98    532.01 o 
  -2  11  12       63.63       48.72     12.85 o 
  -1  11  12      433.34      400.56     16.15 o 
   0  11  12       53.96       50.64     11.28 o 
   1  11  12     2357.07     2399.65     38.66 o 
   2  11  12        7.24        4.38     10.25 o 
   3  11  12      633.80      623.11     57.46 o 
   4  11  12        3.89        9.48      9.16 o 
   5  11  12        8.57        7.57     10.59 o 
   6  11  12        7.35        8.44     10.62 o 
   7  11  12       50.61       44.89     10.35 o 
   8  11  12      225.32      203.36     48.83 o 
  -4  12  12      144.46      107.46     48.96 o 
  -3  12  12       69.87       56.10     27.29 o 
  -2  12  12       47.56       52.52     13.58 o 
  -1  12  12     1500.71     1595.84     47.18 o 
   0  12  12       11.08       17.51     12.19 o 
   1  12  12      117.51      116.14     20.90 o 
   2  12  12      127.46      123.03     25.88 o 
   3  12  12      464.98      464.62     37.57 o 
   4  12  12      138.39      141.76     40.09 o 
   5  12  12        0.58        4.49      3.78 o 
   6  12  12      184.17      203.52     55.38 o 
   7  12  12       10.38        4.51      7.92 o 
   8  12  12       40.86       34.67     13.76 o 
  -3  13  12      754.56      722.05     58.02 o 
  -2  13  12      653.02      807.65     83.91 o 
  -1  13  12      708.40      783.41     33.38 o 
   0  13  12        2.81       12.07     13.24 o 
   1  13  12      918.89      981.46     51.20 o 
   2  13  12       54.03       37.35      9.67 o 
   3  13  12       19.09       17.93      7.13 o 
   4  13  12      532.03      603.89    146.75 o 
   5  13  12      267.16      284.03     17.42 o 
   6  13  12       13.42        2.34     11.07 o 
   7  13  12       30.83       38.12      8.68 o 
   8  13  12      428.35      484.33     65.37 o 
  -3  14  12       64.73       84.13     24.60 o 
  -2  14  12       68.98       78.26     17.26 o 
  -1  14  12      105.91       92.94     18.11 o 
   0  14  12      204.24      198.14     32.63 o 
   1  14  12      308.01      299.23     13.20 o 
   2  14  12        1.75        7.73      6.82 o 
   3  14  12      132.97       90.80     25.20 o 
   4  14  12       97.38      102.50     40.11 o 
   5  14  12      213.96      240.21     75.86 o 
   6  14  12      308.85      327.25     92.32 o 
   7  14  12      150.47      188.32     52.31 o 
  -2  15  12       66.95       42.63     18.10 o 
  -1  15  12       35.89       34.57     11.07 o 
   0  15  12      233.86      228.43     42.09 o 
   1  15  12        3.00        9.46      5.04 o 
   2  15  12       54.69       47.28     10.46 o 
   3  15  12      165.55      161.53     31.66 o 
   4  15  12      177.07       98.93     38.61 o 
   5  15  12      371.70      228.59     95.02 o 
   6  15  12       92.49       72.15     29.25 o 
   7  15  12       17.28       17.50     24.25 o 
  -1  16  12       24.55       14.11      6.63 o 
   0  16  12      123.82       90.53     33.80 o 
   1  16  12       44.04       59.58     13.14 o 
   2  16  12      103.00      101.34     24.54 o 
   3  16  12        1.77       17.86     18.17 o 
   4  16  12      438.86      426.31     79.28 o 
   5  16  12       69.57      105.05     28.39 o 
   6  16  12      107.04      155.33     64.91 o 
   0  17  12        2.42        3.67      2.71 o 
   1  17  12      118.35       82.78     23.91 o 
   2  17  12      389.37      297.80    129.26 o 
   3  17  12       74.52      128.56     34.98 o 
   4  17  12        0.11       -4.26     21.95 o 
   5  17  12      132.17      135.84     70.48 o 
   0  -8  13       45.65       60.40     10.40 o 
   1  -8  13       46.84       28.13     12.61 o 
   2  -8  13        5.08       17.45      6.37 o 
   3  -8  13       11.99       13.56      7.28 o 
  -2  -7  13      395.40      317.80     58.72 o 
  -1  -7  13       33.46       42.30      6.88 o 
   0  -7  13      137.14      131.43     20.22 o 
   1  -7  13       50.28       49.12      8.99 o 
   2  -7  13      110.00      110.64     16.56 o 
   3  -7  13       32.15       33.72     11.67 o 
   4  -7  13      113.02       91.25     22.58 o 
  -3  -6  13      275.73      297.00     60.32 o 
  -2  -6  13       27.76       32.87      7.20 o 
  -1  -6  13        2.55       12.09      4.51 o 
   0  -6  13       64.07       60.34     11.84 o 
   1  -6  13      427.45      455.70     50.00 o 
   2  -6  13       15.50       32.03      8.62 o 
   3  -6  13      296.16      307.44     32.63 o 
   4  -6  13      215.87      170.68     20.85 o 
   5  -6  13      338.19      298.79     41.96 o 
  -3  -5  13      262.42      321.47     24.84 o 
  -2  -5  13        0.07       10.22      7.58 o 
  -1  -5  13       17.22       13.57      4.50 o 
   0  -5  13       20.83       40.71      9.48 o 
   1  -5  13       54.57       42.09     10.83 o 
   2  -5  13      209.36      189.35     22.59 o 
   3  -5  13       24.52       29.01      7.32 o 
   4  -5  13       33.69       36.28      7.94 o 
   5  -5  13        0.21        7.56      5.50 o 
   6  -5  13       80.07       77.39     13.80 o 
  -4  -4  13       60.14       57.52      9.71 o 
  -3  -4  13       47.36       25.16      9.21 o 
  -2  -4  13       36.57       33.21      7.93 o 
  -1  -4  13        8.16       13.12      4.54 o 
   0  -4  13       36.99       36.07      7.39 o 
   1  -4  13       12.55       13.02     11.97 o 
   2  -4  13      101.05       71.73     19.40 o 
   3  -4  13      173.67      182.37     23.89 o 
   4  -4  13        3.38        4.70      2.24 o 
   5  -4  13       62.47       61.27     23.00 o 
   6  -4  13      217.45      234.29     29.55 o 
  -4  -3  13      349.48      338.87     60.74 o 
  -3  -3  13       56.56       74.46     11.82 o 
  -2  -3  13       58.54       53.01      8.06 o 
  -1  -3  13       77.98       98.43     13.36 o 
   0  -3  13      220.88      216.19     26.48 o 
   1  -3  13      811.93      878.78     48.04 o 
   2  -3  13      174.29      167.89     20.59 o 
   3  -3  13      553.63      628.64     43.48 o 
   4  -3  13      112.21      117.30     18.28 o 
   5  -3  13        1.88        6.25     12.41 o 
   6  -3  13        1.89        4.79      3.84 o 
   7  -3  13        4.45       10.14      6.17 o 
  -4  -2  13        1.14       10.30      4.44 o 
  -3  -2  13       14.61       21.64      6.11 o 
  -2  -2  13       66.05       51.28      8.31 o 
  -1  -2  13       97.96       85.45     12.74 o 
   0  -2  13       29.96       26.76      6.86 o 
   1  -2  13      787.37      869.39     68.70 o 
   2  -2  13      256.78      263.91     14.40 o 
   3  -2  13      129.50      123.96     14.57 o 
   4  -2  13      108.67       94.95     13.29 o 
   5  -2  13      288.38      286.93     32.96 o 
   6  -2  13      306.55      331.43     37.36 o 
   7  -2  13      229.99      226.81     36.26 o 
  -5  -1  13        0.04       16.27      8.37 o 
  -4  -1  13       18.74       13.64      6.54 o 
  -3  -1  13      405.09      423.13     20.38 o 
  -2  -1  13      957.37      997.94     49.00 o 
  -1  -1  13        0.68       14.11      5.08 o 
   0  -1  13        0.16        6.09      4.23 o 
   1  -1  13      734.31      751.03     39.99 o 
   2  -1  13        3.59        9.22      4.44 o 
   3  -1  13        3.14        7.47      4.83 o 
   4  -1  13       32.46       39.93      9.76 o 
   5  -1  13      196.31      194.98     24.03 o 
   6  -1  13        9.19       20.60      6.99 o 
   7  -1  13      283.40      277.86     47.31 o 
   8  -1  13       99.31       80.85     18.91 o 
  -5   0  13       66.14       47.91     11.54 o 
  -4   0  13        1.14        5.33      3.85 o 
  -3   0  13      391.16      367.93     27.54 o 
  -2   0  13      137.64      139.59     22.07 o 
  -1   0  13     1180.30     1234.76     88.81 o 
   0   0  13      224.47      217.59     24.20 o 
   1   0  13       28.18       28.39      4.90 o 
   2   0  13     1399.73     1416.27     25.77 o 
   3   0  13       20.10       13.00     15.81 o 
   4   0  13        4.94        7.06      6.15 o 
   5   0  13      489.20      536.95     66.99 o 
   6   0  13      177.97      184.06     24.26 o 
   7   0  13       21.65       23.27      7.62 o 
   8   0  13       86.76       71.70     16.37 o 
  -5   1  13       11.37       30.72     10.31 o 
  -4   1  13       47.73       46.68     10.41 o 
  -3   1  13     1214.02     1294.46     68.12 o 
  -2   1  13       64.56       52.72      9.91 o 
  -1   1  13      192.00      149.64     20.67 o 
   0   1  13       50.10       61.16     10.01 o 
   1   1  13     6295.69     6876.44    189.58 o 
   2   1  13      176.26      201.21     19.10 o 
   3   1  13     1351.26     1372.74     43.61 o 
   4   1  13       35.66       48.67      7.93 o 
   5   1  13        0.09        2.63      4.90 o 
   6   1  13      906.21      896.16     52.19 o 
   7   1  13      205.77      190.63     34.06 o 
   8   1  13       16.64       14.50     10.21 o 
  -5   2  13      346.60      303.35     25.24 o 
  -4   2  13      368.77      400.75     76.82 o 
  -3   2  13     1410.32     1485.94     66.92 o 
  -2   2  13      180.82      171.31     16.83 o 
  -1   2  13     1265.95     1212.47     36.82 o 
   0   2  13       96.30       96.35     11.15 o 
   1   2  13      136.32      174.07     17.83 o 
   2   2  13     1697.60     1678.04     41.61 o 
   3   2  13      133.81      129.69     11.69 o 
   4   2  13       67.82      108.70     12.94 o 
   5   2  13      385.70      402.71     49.82 o 
   6   2  13      368.70      399.66     43.14 o 
   7   2  13      147.63      156.33     27.14 o 
   8   2  13        1.07       16.96      5.19 o 
  -5   3  13       14.69       21.04     11.69 o 
  -4   3  13       19.81       31.39      8.96 o 
  -3   3  13      321.77      316.69     12.10 o 
  -2   3  13      232.40      249.71     11.01 o 
  -1   3  13      387.45      408.55     37.58 o 
   0   3  13      627.77      638.41     47.72 o 
   1   3  13       10.49       19.54      5.25 o 
   2   3  13      318.33      299.28     25.61 o 
   3   3  13      558.57      579.78      7.11 o 
   4   3  13       90.38      100.91     17.21 o 
   5   3  13      150.05      184.60     21.73 o 
   6   3  13      113.85      107.00     22.64 o 
   7   3  13      209.07      212.56     36.88 o 
   8   3  13       47.13       52.33     17.79 o 
  -5   4  13      516.67      602.73     97.67 o 
  -4   4  13       53.72       45.11     14.51 o 
  -3   4  13       42.33       33.93     10.70 o 
  -2   4  13       49.49       55.13      6.65 o 
  -1   4  13      315.96      309.08     27.76 o 
   0   4  13     2044.21     2070.20     60.96 o 
   1   4  13       21.93       23.63      4.52 o 
   2   4  13      387.84      412.31     13.06 o 
   3   4  13      964.11     1006.02     54.92 o 
   4   4  13       31.46       40.26      6.91 o 
   5   4  13      379.87      385.21     48.53 o 
   6   4  13        5.63        8.20      6.49 o 
   7   4  13      117.78      105.12     20.44 o 
   8   4  13      136.54      134.60     30.44 o 
   9   4  13       62.79       61.93     14.04 o 
  -5   5  13      286.85      307.53     27.79 o 
  -4   5  13        5.65        7.19      4.47 o 
  -3   5  13      110.28      127.01     20.53 o 
  -2   5  13      530.50      557.56     18.30 o 
  -1   5  13      387.98      404.36     20.59 o 
   0   5  13     2774.37     2809.85    101.65 o 
   1   5  13      100.61       93.51     16.39 o 
   2   5  13      160.97      157.12     11.04 o 
   3   5  13      372.35      419.97     20.28 o 
   4   5  13        7.24        4.54     11.67 o 
   5   5  13       28.33       25.46      7.44 o 
   6   5  13       62.22       90.15     26.00 o 
   7   5  13       79.58       80.07     16.77 o 
   8   5  13       11.14       35.56      9.91 o 
   9   5  13      162.81      120.48     33.32 o 
  -5   6  13        2.06       15.99     33.60 o 
  -4   6  13        6.46       12.21      4.35 o 
  -3   6  13        0.26       14.50     15.07 o 
  -2   6  13      158.50      108.66     16.20 o 
  -1   6  13      248.63      189.34     24.83 o 
   0   6  13      987.40     1009.56     28.44 o 
   1   6  13      102.88       86.48     10.23 o 
   2   6  13       97.09      105.39      4.21 o 
   3   6  13      114.10      127.42     17.48 o 
   4   6  13        2.52       23.63     20.51 o 
   5   6  13       70.72       52.13     14.93 o 
   6   6  13       40.81       48.50     11.11 o 
   7   6  13      393.34      383.40     62.47 o 
   8   6  13       26.05       13.88      8.17 o 
   9   6  13       38.75       30.52     14.81 o 
  -5   7  13       10.11       15.09     13.14 o 
  -4   7  13      325.07      364.57     72.53 o 
  -3   7  13      243.10      272.41     60.56 o 
  -2   7  13      399.72      405.25     22.77 o 
  -1   7  13      406.15      313.27     40.36 o 
   0   7  13      340.65      290.51     22.75 o 
   1   7  13      849.34      754.19     68.36 o 
   2   7  13        0.20        8.19      7.06 o 
   3   7  13      283.82      220.52     35.91 o 
   4   7  13       20.03       47.55      9.20 o 
   5   7  13      130.25      108.26     23.87 o 
   6   7  13        0.84        0.25     12.66 o 
   7   7  13       15.33       36.61     10.66 o 
   8   7  13       51.12       22.50     21.39 o 
   9   7  13      319.27      374.84     62.82 o 
  -4   8  13        5.56        7.91     15.10 o 
  -3   8  13      466.89      482.77     71.22 o 
  -2   8  13      758.90      740.78     63.62 o 
  -1   8  13     1119.32     1257.52    109.13 o 
   0   8  13       31.40       18.31      8.96 o 
   1   8  13      758.51      738.86     58.11 o 
   2   8  13      125.10      105.64     24.78 o 
   3   8  13      234.98      268.71     39.00 o 
   4   8  13      621.78      560.95     65.48 o 
   5   8  13      122.60      134.60     16.03 o 
   6   8  13        0.07       14.90     25.19 o 
   7   8  13        5.69       13.59      9.00 o 
   8   8  13       55.89       56.48     16.10 o 
   9   8  13       33.65       35.47     10.33 o 
  -4   9  13       27.43       43.43     17.08 o 
  -2   9  13       74.66       66.47     13.42 o 
  -1   9  13      183.04      170.13     24.12 o 
   0   9  13      431.70      473.25     14.93 o 
   1   9  13       62.23       69.25     11.00 o 
   2   9  13       53.04       44.37     11.80 o 
   3   9  13      558.53      537.67     21.22 o 
   4   9  13        0.07        7.02      9.73 o 
   5   9  13       44.43       54.97     10.06 o 
   6   9  13      282.04      266.41     50.35 o 
   7   9  13       96.62       85.71     38.40 o 
   8   9  13       59.38       43.18     12.59 o 
  -3  10  13       51.58       31.57     12.93 o 
  -2  10  13       72.35       55.62     14.38 o 
  -1  10  13        9.73       18.61     14.67 o 
   0  10  13      631.34      642.31     30.53 o 
   1  10  13      247.90      258.79     16.44 o 
   2  10  13       22.06       20.47      4.97 o 
   3  10  13       87.37       92.44     22.51 o 
   4  10  13      417.49      454.04     19.33 o 
   5  10  13      539.56      534.45     70.83 o 
   6  10  13       11.78       33.45     10.92 o 
   7  10  13      123.95       90.17     63.14 o 
   8  10  13       46.29       71.17     19.95 o 
  -4  11  13        7.75       12.55      8.76 o 
  -3  11  13     1396.79     1594.07     54.68 o 
  -2  11  13      157.60      165.78     36.57 o 
  -1  11  13       10.81       16.99     16.46 o 
   0  11  13        2.54       12.13      6.29 o 
   1  11  13      234.14      203.09      9.34 o 
   2  11  13       35.30       23.80      5.63 o 
   3  11  13      251.00      208.30     15.87 o 
   4  11  13       68.96       57.43     12.98 o 
   5  11  13       18.33       29.24     10.01 o 
   6  11  13       63.51       38.43     13.06 o 
   7  11  13       14.98       19.52     14.29 o 
   8  11  13      251.40      258.46     39.96 o 
  -3  12  13     1165.40     1219.21     35.08 o 
  -2  12  13      268.19      257.79     63.35 o 
  -1  12  13      278.43      274.71     17.71 o 
   0  12  13      156.41      148.11     33.66 o 
   1  12  13      231.74      198.12     32.79 o 
   2  12  13      318.71      297.17     23.57 o 
   3  12  13        3.31       15.51     14.67 o 
   4  12  13      480.12      499.11     29.82 o 
   5  12  13      124.58       99.21     15.83 o 
   6  12  13      230.17      237.30     24.78 o 
   7  12  13       81.17       79.79     17.16 o 
   8  12  13       37.57       20.61     13.66 o 
  -3  13  13      108.58       77.29     25.76 o 
  -2  13  13       53.93       52.20     13.41 o 
  -1  13  13      104.83       96.73     19.62 o 
   0  13  13       21.05       24.95      7.14 o 
   1  13  13      311.51      347.59     26.74 o 
   2  13  13       32.07       34.16     16.04 o 
   3  13  13       24.38       40.63     29.99 o 
   4  13  13      296.32      349.68    105.53 o 
   5  13  13       25.86       92.15     23.29 o 
   6  13  13        2.10        6.78      4.72 o 
   7  13  13       46.13       39.46     12.76 o 
  -2  14  13        0.01        4.81      4.61 o 
  -1  14  13       39.20       29.11      9.29 o 
   0  14  13        7.36        8.81      5.11 o 
   1  14  13      226.14      184.18     32.52 o 
   2  14  13       47.87       28.77     18.04 o 
   3  14  13       52.83       49.66     20.02 o 
   4  14  13       79.88       74.30     20.26 o 
   5  14  13       79.76       60.06     21.94 o 
   6  14  13      172.07      186.92     79.30 o 
   7  14  13       14.97        0.96     24.54 o 
  -2  15  13       10.90       19.00      9.87 o 
  -1  15  13        0.05       12.13      6.30 o 
   0  15  13      145.19      152.53     27.11 o 
   1  15  13        6.53        7.63     11.74 o 
   2  15  13        0.27       34.46     13.48 o 
   3  15  13       20.25       29.14     20.81 o 
   4  15  13      179.91      176.69     65.58 o 
   5  15  13      115.27      131.97     31.71 o 
   6  15  13      112.98       88.05     23.54 o 
  -1  16  13       32.00       30.24     11.46 o 
   0  16  13      445.05      439.77     58.49 o 
   1  16  13      167.22      102.56     54.67 o 
   2  16  13       64.77       91.92     39.26 o 
   3  16  13      131.82      174.39     59.08 o 
   4  16  13      258.61      258.69     53.25 o 
   5  16  13       20.56       49.18     23.84 o 
   6  16  13       23.63       61.11     20.51 o 
   1  17  13       49.28       57.99     18.95 o 
   2  17  13        2.17       14.00     30.61 o 
   3  17  13       11.11       11.90     15.86 o 
   4  17  13        4.94       31.83     12.28 o 
   0  -7  14       24.98       25.67     10.61 o 
   1  -7  14      334.69      365.70     47.29 o 
   2  -7  14      150.17      128.16     18.69 o 
  -1  -6  14       21.47       27.07      9.97 o 
   0  -6  14       33.19       38.01      6.41 o 
   1  -6  14       59.21       62.67      9.70 o 
   2  -6  14      273.53      263.48     38.01 o 
   3  -6  14      122.52      106.80     18.86 o 
   4  -6  14       67.91       59.61     14.44 o 
  -2  -5  14      195.20      131.26     55.46 o 
  -1  -5  14        0.58        5.51      3.78 o 
   0  -5  14       42.21       55.57     13.23 o 
   1  -5  14        0.01        8.56      3.79 o 
   2  -5  14      352.63      377.20     32.42 o 
   3  -5  14        4.66       13.93      4.39 o 
   4  -5  14        2.84       13.40      9.69 o 
   5  -5  14       15.11       15.01     12.78 o 
  -3  -4  14        2.00        6.75      3.41 o 
  -2  -4  14        7.75       13.49      4.31 o 
  -1  -4  14      215.45      193.78     25.10 o 
   0  -4  14      337.66      339.71     30.09 o 
   1  -4  14      137.59      118.92     15.80 o 
   2  -4  14       25.56       29.52      4.94 o 
   3  -4  14        3.09        9.47      7.66 o 
   4  -4  14      138.69      145.70     26.51 o 
   5  -4  14      173.74      176.07     31.84 o 
   6  -4  14        1.24       10.66      4.96 o 
  -3  -3  14       62.33       54.05     17.66 o 
  -2  -3  14       24.31       17.33      6.01 o 
  -1  -3  14      151.72      153.79     19.73 o 
   0  -3  14       46.36       45.93      5.68 o 
   1  -3  14      637.09      676.82     38.49 o 
   2  -3  14        4.25        3.73      3.14 o 
   3  -3  14       10.29       11.14     11.07 o 
   4  -3  14        1.82        8.78     10.25 o 
   5  -3  14       12.42       16.73      9.02 o 
   6  -3  14      218.27      211.60     45.24 o 
  -4  -2  14      128.31       92.39     33.97 o 
  -3  -2  14        5.75        7.82      2.69 o 
  -2  -2  14      132.70      101.60     17.02 o 
  -1  -2  14       19.66       21.65      6.94 o 
   0  -2  14       46.28       44.42     10.48 o 
   1  -2  14      349.54      344.07     15.51 o 
   2  -2  14       36.41       36.97      6.67 o 
   3  -2  14       22.15       12.75     10.24 o 
   4  -2  14      167.81      162.14     24.44 o 
   5  -2  14       18.41       21.93      6.59 o 
   6  -2  14       98.57      106.81     17.32 o 
   7  -2  14      178.99      184.14     39.84 o 
  -4  -1  14      220.66      188.68     51.19 o 
  -3  -1  14       34.55       37.55      6.49 o 
  -2  -1  14      179.48      164.97     22.71 o 
  -1  -1  14       20.14       12.29      8.07 o 
   0  -1  14       21.36       19.91      7.12 o 
   1  -1  14       18.33       15.01      5.00 o 
   2  -1  14      437.31      426.45     14.37 o 
   3  -1  14      584.56      604.45     43.11 o 
   4  -1  14      493.68      452.22     56.00 o 
   5  -1  14       13.34       12.58     10.48 o 
   6  -1  14       13.36        8.60      4.14 o 
   7  -1  14       11.11       26.01      6.08 o 
  -4   0  14       89.65       89.01     15.24 o 
  -3   0  14       27.02       25.55      8.29 o 
  -2   0  14       17.69       20.22      5.43 o 
  -1   0  14      225.63      247.75     22.30 o 
   0   0  14      552.29      528.71     20.50 o 
   1   0  14       46.96       50.66      7.16 o 
   2   0  14      109.91      102.06     11.57 o 
   3   0  14        1.74        6.83      3.88 o 
   4   0  14        0.53       10.69      6.09 o 
   5   0  14      723.92      626.68     49.74 o 
   6   0  14        0.48       10.93      5.87 o 
   7   0  14       70.54       72.08     15.01 o 
  -4   1  14        6.54        7.51      7.03 o 
  -3   1  14       50.21       50.80     11.98 o 
  -2   1  14       19.01       19.11      7.74 o 
  -1   1  14     1810.58     1841.71     62.82 o 
   0   1  14       64.82       60.39      8.32 o 
   1   1  14      734.76      752.03     34.53 o 
   2   1  14      578.92      566.42     14.74 o 
   3   1  14       72.21       83.58     13.29 o 
   4   1  14      116.46      116.77     20.63 o 
   5   1  14       95.55      102.89     20.75 o 
   6   1  14       36.31       40.63     11.15 o 
   7   1  14       41.40       48.94     13.57 o 
   8   1  14        3.42        5.77      5.09 o 
  -4   2  14        3.61        3.49      4.46 o 
  -3   2  14      109.80       84.30     28.72 o 
  -2   2  14        2.99        4.60      3.30 o 
  -1   2  14      409.58      399.35     28.62 o 
   0   2  14      625.79      610.62     44.96 o 
   1   2  14      638.19      600.48     25.90 o 
   2   2  14      547.13      577.50     16.68 o 
   3   2  14      955.56      961.29     48.95 o 
   4   2  14      131.54      123.88     24.52 o 
   5   2  14      489.34      481.17     42.33 o 
   6   2  14       37.39       42.87     11.32 o 
   7   2  14        6.50        5.61      5.03 o 
   8   2  14       32.80       36.67     16.75 o 
  -4   3  14      796.36      844.35     54.91 o 
  -3   3  14      285.21      288.85     23.85 o 
  -2   3  14        0.49        7.42      2.89 o 
  -1   3  14      120.44      151.67     17.62 o 
   0   3  14      515.30      556.59     49.50 o 
   1   3  14       61.84       80.63      8.29 o 
   2   3  14        1.18        6.22      2.83 o 
   3   3  14      241.36      254.17     27.02 o 
   4   3  14        0.17       12.45      4.59 o 
   5   3  14       80.54       84.33     11.26 o 
   6   3  14       59.12       39.95     11.66 o 
   7   3  14       51.66       41.54      7.55 o 
   8   3  14      166.69      139.14     37.66 o 
  -4   4  14       18.14       21.16     12.57 o 
  -3   4  14        3.95        8.42      8.51 o 
  -2   4  14       71.76       50.25      8.00 o 
  -1   4  14       96.55      106.52     12.17 o 
   0   4  14      273.64      298.21     25.83 o 
   1   4  14      548.90      511.91     13.98 o 
   2   4  14        0.02        8.14      3.09 o 
   3   4  14     1055.88     1166.86     33.87 o 
   4   4  14     1013.51      939.66     50.01 o 
   5   4  14       18.11       18.27      7.09 o 
   6   4  14       11.28       21.67      8.60 o 
   7   4  14      101.24       85.36     17.35 o 
   8   4  14      125.46      123.43     35.20 o 
  -4   5  14       51.71       49.17     13.94 o 
  -3   5  14       19.53       26.31     10.69 o 
  -2   5  14      782.76      816.15     50.32 o 
  -1   5  14       79.01       68.32     16.17 o 
   0   5  14       49.58       50.68      8.46 o 
   1   5  14       13.08       19.07      4.73 o 
   2   5  14      662.51      713.86     24.94 o 
   3   5  14      115.31      109.58     18.27 o 
   4   5  14      465.65      343.33     28.45 o 
   5   5  14      651.34      619.51     65.61 o 
   6   5  14       37.37       35.58      9.06 o 
   7   5  14      141.37      106.82     23.07 o 
   8   5  14      125.45      119.99     28.42 o 
  -4   6  14        4.66       12.45     15.10 o 
  -3   6  14      247.47      283.34     66.91 o 
  -2   6  14       98.04       42.03     17.65 o 
  -1   6  14      393.09      381.01     48.06 o 
   0   6  14      156.74      153.25     14.68 o 
   1   6  14       63.77       43.65      7.49 o 
   2   6  14        1.04        6.28      6.22 o 
   3   6  14       94.96      121.31     17.06 o 
   4   6  14      285.14      193.33     29.15 o 
   5   6  14       67.66       96.48     18.55 o 
   6   6  14       45.20       55.94     12.34 o 
   7   6  14     1050.94     1087.66     40.87 o 
   8   6  14        0.25       17.54     12.73 o 
  -4   7  14        3.55        6.34      7.97 o 
  -3   7  14      719.83      795.92    117.23 o 
  -2   7  14        1.27       21.13      8.44 o 
  -1   7  14      337.04      337.35     39.22 o 
   0   7  14       58.82       59.89     12.69 o 
   1   7  14      552.57      473.92     19.19 o 
   2   7  14       62.51       55.98      8.96 o 
   3   7  14      207.32      140.71     19.34 o 
   4   7  14       32.54       29.88      7.30 o 
   5   7  14        4.24       33.25     11.05 o 
   6   7  14      233.31      213.07     35.88 o 
   7   7  14       23.52       13.68     13.00 o 
   8   7  14       77.95       50.49     16.86 o 
  -4   8  14       42.60       66.23     24.69 o 
  -3   8  14      427.89      404.47    101.66 o 
  -2   8  14       86.35       82.10     13.64 o 
  -1   8  14       83.22      107.27     18.20 o 
   0   8  14        0.01        2.47      6.43 o 
   1   8  14       14.28       12.49      3.66 o 
   2   8  14      538.59      557.99     33.39 o 
   3   8  14       66.56       65.25     13.54 o 
   4   8  14      342.50      304.06     42.73 o 
   5   8  14      128.80      102.46     14.65 o 
   6   8  14      185.58      208.97     43.49 o 
   7   8  14      103.32       97.95     27.76 o 
   8   8  14       10.74       16.01      8.47 o 
  -4   9  14      334.14      228.93     79.23 o 
  -3   9  14      134.10      118.89     21.44 o 
  -2   9  14        1.74       38.13     25.39 o 
  -1   9  14      184.09      134.61     22.92 o 
   0   9  14      238.28      217.11     22.96 o 
   1   9  14      154.14      124.14     20.65 o 
   2   9  14       60.59       40.87     12.10 o 
   3   9  14        9.16       14.02      9.02 o 
   4   9  14        3.74        5.56     13.94 o 
   5   9  14      128.11      135.48     26.74 o 
   6   9  14       84.51       98.38     20.47 o 
   7   9  14       64.51       69.55     18.79 o 
   8   9  14        0.36        2.76      4.99 o 
  -3  10  14      207.72      180.48     43.48 o 
  -1  10  14      609.82      657.14     39.25 o 
   0  10  14      128.93      103.67     16.07 o 
   1  10  14        2.44       11.35      9.93 o 
   2  10  14        4.97       10.49      8.38 o 
   3  10  14      340.98      353.05     17.75 o 
   4  10  14        1.01        4.87      6.36 o 
   5  10  14      441.29      477.94     30.69 o 
   6  10  14      296.12      293.49     49.16 o 
   7  10  14        4.20       11.47      8.24 o 
   8  10  14        1.14        6.77      6.89 o 
  -3  11  14      144.89      129.46     46.11 o 
  -2  11  14        0.53        5.81      3.62 o 
  -1  11  14       14.18       15.20      6.62 o 
   0  11  14       48.11       71.13     22.56 o 
   1  11  14       25.21       20.09      5.82 o 
   2  11  14     1334.90     1344.89     82.24 o 
   3  11  14      135.09      147.65     26.10 o 
   4  11  14       20.25       20.96      7.45 o 
   5  11  14        0.02       14.92     12.84 o 
   6  11  14        0.02        9.34      8.21 o 
   7  11  14        0.05       18.40      7.62 o 
   8  11  14      181.50      115.15     50.68 o 
  -3  12  14      100.79       87.55     31.85 o 
  -2  12  14       34.63       24.27      6.73 o 
  -1  12  14        0.62        4.25      6.07 o 
   0  12  14       20.00       21.53      8.06 o 
   1  12  14       69.61       43.72      9.41 o 
   2  12  14      503.86      502.04     85.71 o 
   3  12  14      195.66      208.96     67.22 o 
   4  12  14        3.46        4.13      4.40 o 
   5  12  14       51.28       60.17     17.23 o 
   6  12  14       48.45       33.85     10.20 o 
   7  12  14      403.69      486.24     66.15 o 
   8  12  14        1.52       12.24      6.85 o 
  -2  13  14       43.06       31.51     12.64 o 
  -1  13  14      454.92      433.77     39.21 o 
   0  13  14        5.66       12.19      4.76 o 
   1  13  14       78.32       79.26     20.98 o 
   2  13  14       38.02       38.26     15.47 o 
   3  13  14        9.27       10.85     19.64 o 
   4  13  14        2.89       -4.82     23.02 o 
   5  13  14       11.39       49.93     29.02 o 
   6  13  14       11.22       18.09     21.36 o 
   7  13  14       18.60       17.27      8.83 o 
  -2  14  14       25.85       16.24     10.23 o 
  -1  14  14      262.46      282.48     25.27 o 
   0  14  14      114.07       97.72     21.81 o 
   1  14  14      156.36      195.37     37.30 o 
   2  14  14        8.33       15.18     13.43 o 
   3  14  14       21.89       23.84     15.96 o 
   4  14  14      119.51      131.05     40.99 o 
   5  14  14       23.84       31.18     26.69 o 
   6  14  14      243.65      272.57     84.81 o 
   7  14  14        0.50       19.59     20.55 o 
  -1  15  14        2.57        1.64      4.38 o 
   0  15  14      199.24      114.48     62.86 o 
   1  15  14       37.92       58.54     31.71 o 
   2  15  14       86.27       97.23     41.59 o 
   3  15  14        4.53       32.33     21.96 o 
   4  15  14       19.25       56.17     27.32 o 
   5  15  14       30.29       20.18     22.65 o 
   6  15  14      336.60      268.43    112.17 o 
   0  16  14      138.60      136.03     54.16 o 
   1  16  14       14.88        9.65     20.22 o 
   2  16  14        5.90       27.03     14.22 o 
   3  16  14      288.38      287.30     76.19 o 
   4  16  14        3.63       17.51     16.42 o 
   5  16  14       44.34       42.17     32.28 o 
   2  17  14      103.66       74.53     60.79 o 
   3  17  14      392.27      395.24    153.51 o 
   4  17  14        2.05       28.87     16.58 o 
   1  -6  15      377.39      444.34     45.19 o 
   2  -6  15        5.74       11.99      3.70 o 
  -1  -5  15      284.24      297.97     38.28 o 
   0  -5  15       22.54       29.64      5.33 o 
   1  -5  15      144.20      148.92     19.69 o 
   2  -5  15      623.82      702.01     38.64 o 
   3  -5  15       26.44        8.49      6.60 o 
   4  -5  15       19.12       26.73     10.98 o 
  -2  -4  15       61.58       50.49     15.45 o 
  -1  -4  15      141.65      153.20     25.69 o 
   0  -4  15       14.44       20.96      5.62 o 
   1  -4  15      337.06      370.53     23.25 o 
   2  -4  15       69.58       56.38     10.52 o 
   3  -4  15       37.37       41.71     11.00 o 
   4  -4  15        4.05       15.28     10.46 o 
   5  -4  15      344.62      392.48     69.28 o 
  -2  -3  15        7.60       13.64      9.47 o 
  -1  -3  15      353.62      408.88     32.05 o 
   0  -3  15       30.51       36.34      7.24 o 
   1  -3  15      115.90      132.40     17.15 o 
   2  -3  15        9.26       12.55      5.42 o 
   3  -3  15       18.72       23.81      8.78 o 
   4  -3  15      213.58      237.13     41.81 o 
   5  -3  15      233.44      209.20     42.95 o 
   6  -3  15        0.24       10.03      4.63 o 
  -3  -2  15        6.88        7.98      5.80 o 
  -2  -2  15      227.47      163.58     31.38 o 
  -1  -2  15       45.86       40.67      8.37 o 
   0  -2  15      103.00      104.42     18.00 o 
   1  -2  15       13.85       24.41      6.08 o 
   2  -2  15       85.33       87.19     14.59 o 
   3  -2  15        0.01        3.31      6.98 o 
   4  -2  15      252.36      248.74     47.28 o 
   5  -2  15        0.00        8.77      5.84 o 
   6  -2  15       61.89       72.02     17.98 o 
  -3  -1  15       12.75       11.93      7.06 o 
  -2  -1  15       43.67       44.12      9.74 o 
  -1  -1  15        7.52        6.66      4.77 o 
   0  -1  15       42.67       36.20     15.26 o 
   1  -1  15     1122.41     1292.82     61.83 o 
   2  -1  15        1.28        7.95      4.42 o 
   3  -1  15        0.20        0.90     11.19 o 
   4  -1  15      222.15      212.06     41.88 o 
   5  -1  15       75.20       50.07     12.99 o 
   6  -1  15        0.28        8.50      7.35 o 
   7  -1  15       32.25       26.30      7.49 o 
  -3   0  15       56.47       52.10     10.64 o 
  -2   0  15        7.43        9.28      4.67 o 
  -1   0  15        4.24        9.21      5.25 o 
   0   0  15       19.29       20.90     11.53 o 
   1   0  15       37.95       32.20      5.73 o 
   2   0  15        0.02       11.51      4.84 o 
   3   0  15      310.63      324.31     35.99 o 
   4   0  15      112.65       98.76     16.84 o 
   5   0  15       23.14       21.44      5.61 o 
   6   0  15      138.47      157.85     23.00 o 
   7   0  15        2.27        3.55      6.25 o 
  -4   1  15        3.85        4.70      4.69 o 
  -3   1  15       80.16       64.11     18.46 o 
  -2   1  15      327.96      377.83     70.17 o 
  -1   1  15       85.77       62.88      7.61 o 
   0   1  15      269.51      233.52     29.17 o 
   1   1  15        7.93       19.71      4.05 o 
   2   1  15       35.90       39.04     10.84 o 
   3   1  15       71.26       79.15     14.35 o 
   4   1  15      196.67      210.72     22.98 o 
   5   1  15       93.95       56.65     13.43 o 
   6   1  15      183.75      190.43     29.40 o 
   7   1  15        1.28        6.58      6.82 o 
  -4   2  15       71.12       77.38     20.55 o 
  -3   2  15      918.27      973.50     63.35 o 
  -2   2  15       52.78       71.30     10.81 o 
  -1   2  15      149.60      117.77     16.09 o 
   0   2  15      387.52      435.53     48.66 o 
   1   2  15       46.95       49.59     10.12 o 
   2   2  15       19.79       21.16      7.85 o 
   3   2  15      173.85      179.32     31.59 o 
   4   2  15      202.19      177.34     24.92 o 
   5   2  15      326.30      385.42     40.00 o 
   6   2  15       58.14       54.01     11.89 o 
   7   2  15      152.06      162.30     32.57 o 
   8   2  15        7.98        9.02      4.69 o 
  -4   3  15        0.30        7.05      4.16 o 
  -3   3  15      195.92      179.02     29.06 o 
  -2   3  15        6.29       23.91     10.44 o 
  -1   3  15      184.16      155.90     23.05 o 
   0   3  15        2.63        6.14      3.88 o 
   1   3  15      961.10     1046.21     45.01 o 
   2   3  15       15.63       19.87     10.13 o 
   3   3  15       47.75       43.08     10.62 o 
   4   3  15      152.99      200.12     18.48 o 
   5   3  15       34.88       58.45      9.19 o 
   6   3  15       19.35       38.53     11.48 o 
   7   3  15       35.32       31.20      9.60 o 
   8   3  15       17.26       26.60      8.65 o 
  -4   4  15        0.68        4.58      5.47 o 
  -3   4  15        4.29       13.45     13.28 o 
  -2   4  15       27.74       17.30      5.53 o 
  -1   4  15      230.91      200.07     30.45 o 
   0   4  15      177.13      172.36     20.53 o 
   1   4  15       39.83       51.86      8.15 o 
   2   4  15       36.01       24.58      9.75 o 
   3   4  15        7.84       18.72      7.75 o 
   4   4  15     1520.56     1493.14     63.54 o 
   5   4  15      210.83      175.16     25.68 o 
   6   4  15       12.54       25.16     20.90 o 
   7   4  15      104.74      115.15     24.35 o 
   8   4  15      101.64       80.02     19.53 o 
  -4   5  15      453.93      429.17     52.12 o 
  -3   5  15        2.12       -1.41      3.49 o 
  -2   5  15      127.37       93.74     14.58 o 
  -1   5  15       27.68       26.55      7.05 o 
   0   5  15        7.75       10.38      3.47 o 
   1   5  15      421.93      352.31     27.50 o 
   2   5  15      331.97      293.77     30.44 o 
   3   5  15       39.73       23.27      9.91 o 
   4   5  15        7.57       15.85      7.66 o 
   5   5  15      501.37      508.04     66.87 o 
   6   5  15        2.83        8.76     10.64 o 
   7   5  15      129.65      105.96     19.48 o 
   8   5  15        1.15       18.28     12.89 o 
  -4   6  15        9.93       11.72      5.73 o 
  -3   6  15       47.62       36.62      9.59 o 
  -2   6  15       43.88       53.68     11.74 o 
  -1   6  15      292.03      299.80     59.48 o 
   0   6  15      702.28      673.94     37.02 o 
   1   6  15      587.50      597.28     16.81 o 
   2   6  15       22.14       23.10      5.35 o 
   3   6  15       17.70       14.25      6.47 o 
   4   6  15       63.27       52.79     19.39 o 
   5   6  15     1037.38     1071.80    138.16 o 
   6   6  15      143.59      146.31     29.00 o 
   7   6  15        0.77        5.23     10.29 o 
   8   6  15        2.92       22.09     16.51 o 
  -4   7  15        0.00        1.20      5.75 o 
  -3   7  15      166.53      109.87     22.93 o 
  -2   7  15        5.34       16.70      8.39 o 
  -1   7  15        3.85       11.37      6.71 o 
   0   7  15      197.30      162.92     28.05 o 
   1   7  15      167.24      127.48     23.90 o 
   2   7  15      427.93      459.06     22.55 o 
   3   7  15     1784.00     1625.69    109.95 o 
   4   7  15     1007.94      942.82     82.58 o 
   5   7  15        0.00       12.14      5.48 o 
   6   7  15      183.61      188.34     29.40 o 
   7   7  15       46.30       37.36     12.56 o 
   8   7  15       79.17       52.35     16.53 o 
  -3   8  15       48.92       43.84     11.28 o 
  -2   8  15        5.94       14.70      6.55 o 
  -1   8  15      837.39      754.72     56.79 o 
   0   8  15       17.94       18.61      4.91 o 
   1   8  15      487.19      417.47     53.17 o 
   2   8  15      277.84      348.89     34.16 o 
   3   8  15        1.85       17.04      9.39 o 
   4   8  15      107.85      148.87     28.94 o 
   5   8  15      273.27      232.24     31.92 o 
   6   8  15        0.36       12.79     20.63 o 
   7   8  15      227.80      210.64     45.42 o 
   8   8  15       32.82       25.60     13.04 o 
  -3   9  15       67.09       51.20     25.31 o 
  -2   9  15      134.70      106.50     38.85 o 
  -1   9  15        3.50        6.09      6.28 o 
   0   9  15       19.43       19.65     11.46 o 
   1   9  15      371.00      425.30     39.43 o 
   2   9  15        0.08       10.84      8.06 o 
   3   9  15       83.60       58.25     24.16 o 
   4   9  15       52.10       52.85      9.51 o 
   5   9  15       48.34       36.37     11.44 o 
   6   9  15       13.99       29.08      7.98 o 
   7   9  15      113.30       69.70     24.39 o 
   8   9  15        1.10       10.98      9.56 o 
  -3  10  15        0.06       50.23     28.01 o 
  -2  10  15       33.58       17.92     16.77 o 
  -1  10  15       90.10       98.68     17.56 o 
   0  10  15       12.24       18.02     10.85 o 
   1  10  15      577.80      640.98     37.91 o 
   2  10  15      962.48      908.61     42.29 o 
   3  10  15      388.65      358.70     42.55 o 
   4  10  15      118.38       72.01     27.52 o 
   5  10  15       50.47       72.29     20.28 o 
   6  10  15        0.50       15.45     20.87 o 
   7  10  15      148.30       72.82     35.11 o 
   8  10  15       92.74       75.78     22.99 o 
  -3  11  15        6.52       12.89     16.12 o 
  -1  11  15       18.67       22.15     17.15 o 
   0  11  15      375.29      402.55     23.13 o 
   1  11  15       51.55       67.25     24.68 o 
   2  11  15        6.34       20.38     15.56 o 
   3  11  15       12.20        5.97      8.60 o 
   4  11  15        4.46        8.20      6.32 o 
   5  11  15      234.12      279.31     18.48 o 
   6  11  15       86.62       61.95     17.43 o 
   7  11  15       43.72       68.63     13.61 o 
  -2  12  15       77.06       56.97     23.66 o 
  -1  12  15       50.37       45.51     16.77 o 
   0  12  15      272.88      287.09     98.79 o 
   1  12  15      632.84      549.20    133.74 o 
   2  12  15       22.27       20.52     11.70 o 
   3  12  15       13.97        9.00      9.54 o 
   4  12  15      103.19       65.72     23.04 o 
   5  12  15      228.94      280.48     45.26 o 
   6  12  15        7.12       11.86     14.78 o 
   7  12  15       28.53       25.89     10.96 o 
  -2  13  15       11.24        8.24      5.52 o 
  -1  13  15      225.84      266.12     23.58 o 
   0  13  15        2.69       26.20     16.46 o 
   1  13  15      157.55      144.64     34.18 o 
   2  13  15       53.88       26.07     15.47 o 
   3  13  15        3.49       13.51      9.27 o 
   4  13  15       98.54       32.73     34.12 o 
   5  13  15        8.02       13.24     24.96 o 
   6  13  15       43.59       45.48     32.03 o 
   7  13  15       95.34      121.26     58.88 o 
   0  14  15        1.11       25.92     19.20 o 
   1  14  15        0.01        9.36     11.11 o 
   2  14  15       59.06       46.26     16.91 o 
   3  14  15       16.85       27.12     19.81 o 
   4  14  15      511.05      404.91    142.69 o 
   5  14  15       54.38       72.38     22.55 o 
   6  14  15      399.37      468.06    143.01 o 
   0  15  15        4.74       16.39     18.97 o 
   1  15  15      550.93      462.77    154.34 o 
   2  15  15       33.00       92.43     18.69 o 
   3  15  15       12.88       23.16     23.52 o 
   4  15  15       84.36       56.28     29.66 o 
   5  15  15       45.46       62.53     16.59 o 
   6  15  15       16.31       11.36     16.10 o 
   1  16  15      211.32      208.85     67.74 o 
   2  16  15       33.28       51.94     19.05 o 
   3  16  15       10.04       29.13     10.48 o 
   4  16  15       73.77       61.94     28.88 o 
   0  -4  16       22.51       23.26      7.70 o 
   1  -4  16      390.86      461.70     63.08 o 
   2  -4  16        8.10       14.78      8.97 o 
   3  -4  16       46.25       50.74     18.56 o 
  -1  -3  16      348.07      399.46     50.55 o 
   0  -3  16       22.83       11.28      6.17 o 
   1  -3  16        0.11        3.46      5.71 o 
   2  -3  16      166.38      182.82     66.22 o 
   3  -3  16       59.03       37.76     15.28 o 
   4  -3  16       91.56       94.06     30.14 o 
   5  -3  16        1.25        4.03      6.59 o 
  -2  -2  16        8.73       12.72      4.96 o 
  -1  -2  16       24.32       28.25      7.23 o 
   0  -2  16      351.10      360.80     29.00 o 
   1  -2  16        2.16        6.83      3.97 o 
   2  -2  16        7.96       19.72     19.04 o 
   3  -2  16       77.18       74.15     11.76 o 
   4  -2  16      302.39      310.82     54.48 o 
   5  -2  16      222.49      128.00     36.19 o 
  -2  -1  16       38.47       47.68      5.57 o 
  -1  -1  16      168.20       70.79     54.15 o 
   0  -1  16       60.04       48.75     16.78 o 
   1  -1  16      330.98      365.95     24.03 o 
   2  -1  16      145.47      157.62     49.33 o 
   3  -1  16      345.22      335.11     50.93 o 
   4  -1  16        1.03       10.87     15.01 o 
   5  -1  16       36.84       30.23     10.91 o 
   6  -1  16      143.38      146.48     28.71 o 
  -3   0  16       18.06        2.82      2.80 o 
  -2   0  16       36.29       35.42      8.35 o 
  -1   0  16       71.75       78.48     11.78 o 
   0   0  16        3.23        7.49      2.97 o 
   1   0  16      373.14      401.81     25.35 o 
   2   0  16        0.11        5.20      9.99 o 
   3   0  16       11.17       24.03     14.13 o 
   4   0  16      171.81      161.35     26.23 o 
   5   0  16       33.50       35.28     14.24 o 
   6   0  16      108.13      109.67     22.23 o 
  -3   1  16       65.00       43.13     14.25 o 
  -2   1  16      101.93       93.46     16.85 o 
  -1   1  16       12.12       18.31     12.98 o 
   0   1  16       89.00       85.10     14.49 o 
   1   1  16        0.17       18.56     11.57 o 
   2   1  16        6.35       11.92      5.48 o 
   3   1  16      113.31      105.38     16.28 o 
   4   1  16       27.17       35.34     12.94 o 
   5   1  16      146.31      167.82     40.86 o 
   6   1  16       21.17       22.67      8.06 o 
   7   1  16       40.28       22.93      8.41 o 
  -3   2  16      316.09      310.83     43.27 o 
  -2   2  16      152.48      121.94     19.79 o 
  -1   2  16      108.61       96.75     16.48 o 
   0   2  16      158.10      132.82     17.84 o 
   1   2  16       20.24       20.76      8.88 o 
   2   2  16       73.18       84.66     13.45 o 
   3   2  16       75.55       73.35     18.88 o 
   4   2  16        2.66        4.02      8.55 o 
   5   2  16      245.04      282.32     39.19 o 
   6   2  16       44.33       36.38     15.45 o 
   7   2  16        2.39       15.53      6.64 o 
  -3   3  16      439.67      489.06    112.44 o 
  -2   3  16       15.68       28.97      6.52 o 
  -1   3  16       51.14       75.63     11.73 o 
   0   3  16      176.85      147.92     22.55 o 
   1   3  16       68.78       95.70     18.46 o 
   2   3  16      150.00      183.15     21.53 o 
   3   3  16       49.66       41.43     12.74 o 
   4   3  16       36.42       37.42      8.06 o 
   5   3  16      138.67      135.14     22.86 o 
   6   3  16       49.45       50.97     11.77 o 
   7   3  16        7.08        6.36      3.75 o 
  -3   4  16        1.63        1.72      5.05 o 
  -2   4  16      119.13       79.91     13.08 o 
  -1   4  16        5.40       13.19      4.84 o 
   0   4  16      260.43      249.30     31.91 o 
   1   4  16       52.39       43.80     13.05 o 
   2   4  16       72.98       81.32     18.00 o 
   3   4  16       22.88       21.30      8.87 o 
   4   4  16      407.41      428.50     57.27 o 
   5   4  16        0.06       -0.19      9.29 o 
   6   4  16       69.76       68.97     13.27 o 
   7   4  16       78.31       80.76     15.75 o 
  -3   5  16        0.62       10.13      6.56 o 
  -2   5  16      349.64      244.87     51.53 o 
  -1   5  16      111.36      105.67     16.91 o 
   0   5  16       28.36       34.00      6.09 o 
   1   5  16        8.21       16.41      5.83 o 
   2   5  16      186.66      187.89     27.29 o 
   3   5  16      310.33      389.79     25.37 o 
   4   5  16        0.17        4.28      4.74 o 
   5   5  16        3.87       15.57      5.48 o 
   6   5  16      140.18      147.67     18.78 o 
   7   5  16       42.60       25.07     11.71 o 
   8   5  16        0.20       18.31     12.59 o 
  -3   6  16        0.39       14.17      9.12 o 
  -2   6  16       17.97       23.72      9.72 o 
  -1   6  16      141.72      117.30     22.65 o 
   0   6  16       22.02       30.77      7.46 o 
   1   6  16      188.27      176.88     33.42 o 
   2   6  16       45.70       31.38     11.70 o 
   3   6  16      178.03      173.03     29.84 o 
   4   6  16       10.85       15.18      4.15 o 
   5   6  16      609.81      601.67     53.15 o 
   6   6  16      197.52      230.11     15.69 o 
   7   6  16        0.38        3.58     29.28 o 
   8   6  16        0.04       25.98     11.58 o 
  -3   7  16       60.21       45.03     14.70 o 
  -2   7  16       29.07       31.95     21.30 o 
  -1   7  16        2.30       10.04      9.11 o 
   0   7  16      665.25      645.66     56.48 o 
   1   7  16       71.83       61.73      7.96 o 
   2   7  16      134.61      114.13     29.02 o 
   3   7  16      111.86       93.38     17.54 o 
   4   7  16       88.22       95.92     18.85 o 
   5   7  16       30.26       16.38      7.07 o 
   6   7  16       56.77       36.60     17.36 o 
   7   7  16      134.39      101.60     30.73 o 
   8   7  16       69.22       45.62     19.18 o 
  -3   8  16       63.51       46.84     16.57 o 
  -2   8  16       46.02       32.31     13.70 o 
  -1   8  16        6.32       10.86      5.80 o 
   0   8  16      245.34      240.04     67.70 o 
   1   8  16       84.94       71.66     16.26 o 
   2   8  16        3.11        9.90     12.72 o 
   3   8  16       80.77       97.13     15.16 o 
   4   8  16       58.54       86.64     23.18 o 
   5   8  16      399.34      339.20     58.81 o 
   6   8  16        7.67       14.69     25.95 o 
   7   8  16      317.53      401.22     82.71 o 
   8   8  16       96.61       80.45     36.87 o 
  -3   9  16        1.88       25.90     11.39 o 
  -2   9  16        6.29        8.86      9.98 o 
  -1   9  16      477.77      369.54    115.13 o 
   0   9  16       12.75       14.48      5.33 o 
   1   9  16       11.88        3.35      7.55 o 
   2   9  16       20.29        8.97     16.14 o 
   3   9  16      442.38      428.67     61.24 o 
   4   9  16        3.75        3.81     10.04 o 
   5   9  16      123.12      108.44     29.58 o 
   6   9  16        0.91        3.84      8.87 o 
   7   9  16        5.88        4.40     12.40 o 
  -2  10  16      361.47      121.07     67.94 o 
  -1  10  16      334.85      233.25    106.51 o 
   0  10  16       26.23       22.07     17.75 o 
   1  10  16        8.62       13.42     10.72 o 
   2  10  16        3.41        9.10      8.91 o 
   3  10  16      150.87      141.42     27.96 o 
   4  10  16      301.38      319.34     24.08 o 
   5  10  16       21.03       27.51     11.17 o 
   6  10  16      294.22      274.02     54.61 o 
   7  10  16       84.03      106.51     21.96 o 
   0  11  16       97.72       75.10     35.06 o 
   1  11  16      294.24      275.77     86.63 o 
   2  11  16        5.76       35.44     27.39 o 
   3  11  16       26.86       14.16     12.65 o 
   4  11  16      222.21      229.88     23.42 o 
   5  11  16       15.49       23.73      5.50 o 
   6  11  16       69.50       82.06     21.37 o 
   7  11  16       96.63       67.59     22.68 o 
   0  12  16       31.08       49.07     16.81 o 
   1  12  16       92.64       75.28     43.05 o 
   2  12  16       46.14       25.10     21.01 o 
   3  12  16       65.90       78.51     35.98 o 
   4  12  16       95.46       33.94     17.82 o 
   5  12  16      123.69      127.42     23.18 o 
   6  12  16      129.48      115.21     24.83 o 
   7  12  16       23.44       24.93     13.33 o 
   0  13  16        1.91       22.69     14.34 o 
   1  13  16        0.29       17.79     19.94 o 
   2  13  16       37.32       25.18     20.15 o 
   3  13  16       70.29      115.67     25.98 o 
   4  13  16      398.25      411.28    117.37 o 
   5  13  16       37.71       80.38     28.77 o 
   6  13  16      241.18       47.41     29.58 o 
   0  14  16      374.65      303.75    119.83 o 
   1  14  16      181.25      157.89     48.25 o 
   2  14  16      121.69       57.64     51.62 o 
   3  14  16        5.06       15.42     11.93 o 
   4  14  16      284.16      243.71     85.38 o 
   5  14  16       25.57       47.75     17.86 o 
   6  14  16       61.71       61.47     15.08 o 
   1  15  16       91.67       56.67     49.40 o 
   2  15  16       70.18       98.87     17.17 o 
   3  15  16       62.06       63.23     24.67 o 
   4  15  16       20.09       39.14     22.14 o 
   5  15  16        8.26       15.47     18.78 o 
   3  16  16       18.33       18.04     15.61 o 
   1  -3  17       94.64       87.33     33.32 o 
   2  -3  17      114.75       79.91     27.29 o 
   3  -3  17      113.13       96.92     42.59 o 
   0  -2  17      234.18      202.78     48.54 o 
   1  -2  17      384.78      487.47     45.28 o 
   2  -2  17       81.38      132.68     20.59 o 
   3  -2  17      216.91      229.36     61.40 o 
   4  -2  17       16.65       13.47      8.76 o 
  -1  -1  17       45.74       28.99      8.89 o 
   0  -1  17       20.87       10.88      7.18 o 
   1  -1  17      234.39      192.33     43.95 o 
   2  -1  17       94.07      104.30     22.38 o 
   3  -1  17        0.13       12.25     11.01 o 
   4  -1  17       16.37       32.66     12.69 o 
   5  -1  17       18.49       24.02     25.89 o 
  -1   0  17      137.74      101.51     19.98 o 
   0   0  17       12.72        6.33      4.58 o 
   1   0  17       11.34       20.66      6.05 o 
   2   0  17      155.97      162.59     22.40 o 
   3   0  17       44.89       52.64      9.78 o 
   4   0  17       26.20       25.87     10.27 o 
   5   0  17        5.24       12.64      4.54 o 
  -2   1  17      315.29      190.39     52.82 o 
  -1   1  17        6.57        7.40      5.45 o 
   0   1  17       27.71       51.50     17.36 o 
   1   1  17      234.13      202.67     48.22 o 
   2   1  17       32.39       23.65      5.86 o 
   3   1  17      173.01      187.14     27.86 o 
   4   1  17        0.00       18.10     10.61 o 
   5   1  17       78.44       80.04     21.40 o 
   6   1  17       41.48       33.26      7.13 o 
  -2   2  17        2.89       13.50      6.35 o 
  -1   2  17      217.28      178.91     37.29 o 
   0   2  17       65.84       68.86     19.60 o 
   1   2  17       11.04       24.71      6.15 o 
   2   2  17        0.15        4.54      7.71 o 
   3   2  17      638.89      672.65     53.49 o 
   4   2  17      205.07      169.69     43.68 o 
   5   2  17        0.93        8.15     13.32 o 
   6   2  17        0.19        9.81      5.56 o 
  -2   3  17        3.37       11.16      8.33 o 
  -1   3  17       51.00       42.35     11.32 o 
   0   3  17      121.95      149.78     22.59 o 
   1   3  17       86.17      131.13     20.98 o 
   2   3  17      323.06      355.69     47.14 o 
   3   3  17        1.49       10.93      7.52 o 
   4   3  17       35.09       51.04     12.47 o 
   5   3  17      104.70      130.03     20.64 o 
   6   3  17        0.20        0.28      8.00 o 
   7   3  17       99.48       87.78     25.16 o 
  -2   4  17       76.59       39.82     14.01 o 
  -1   4  17       52.69       45.74     11.39 o 
   0   4  17      237.87      197.25     36.04 o 
   1   4  17        8.99       11.74      5.42 o 
   2   4  17       17.01       13.91      5.10 o 
   3   4  17       48.48       45.25      7.16 o 
   4   4  17      230.92      231.40     31.18 o 
   5   4  17       32.14       20.47      8.21 o 
   6   4  17        8.07       15.92      5.99 o 
   7   4  17      557.23      663.72     69.63 o 
  -2   5  17        8.10       11.85      5.45 o 
  -1   5  17      459.15      512.57     87.93 o 
   0   5  17        0.07       13.53      4.50 o 
   1   5  17       83.93       52.36     14.81 o 
   2   5  17       22.39       22.01     19.97 o 
   3   5  17       47.85       57.57     13.66 o 
   4   5  17       34.98       47.69     11.12 o 
   5   5  17       20.53       33.75     13.45 o 
   6   5  17       10.10        8.32      6.78 o 
   7   5  17      204.24      217.40     42.33 o 
  -2   6  17        8.86       -0.76     12.73 o 
  -1   6  17      137.78      128.75     29.09 o 
   0   6  17       28.14       21.93      7.45 o 
   1   6  17       12.15       17.13      6.46 o 
   2   6  17      180.33      158.57     28.14 o 
   3   6  17       29.40       24.47      4.47 o 
   4   6  17        2.58       12.22      4.13 o 
   5   6  17       10.95       15.37      6.65 o 
   6   6  17      234.85      189.18     41.86 o 
   7   6  17       30.94       28.55     11.20 o 
  -2   7  17      319.24      192.96    105.30 o 
  -1   7  17        0.20       13.73      5.42 o 
   0   7  17      198.46      121.57     84.35 o 
   1   7  17       46.48       34.68     11.34 o 
   2   7  17      261.28      322.37     93.18 o 
   3   7  17        3.03        7.42      2.43 o 
   4   7  17        0.48        0.21      6.38 o 
   5   7  17      130.97      135.56     12.76 o 
   6   7  17       99.95       57.37     22.43 o 
   7   7  17       27.20       48.10     14.34 o 
  -1   8  17      208.34      140.21     38.47 o 
   0   8  17        8.69       22.12      7.95 o 
   1   8  17       82.59       56.92     21.49 o 
   2   8  17       38.96       66.72      9.58 o 
   3   8  17      363.65      390.04     55.61 o 
   4   8  17       83.57       91.72     14.97 o 
   5   8  17      120.56      116.91     24.46 o 
   6   8  17       41.38       18.87      8.08 o 
   7   8  17      386.78      326.84     80.02 o 
   0   9  17       26.45       34.16     12.62 o 
   1   9  17       25.35       29.34     12.45 o 
   2   9  17      292.56      264.28     54.13 o 
   3   9  17        6.83        8.43      7.40 o 
   4   9  17      340.54      384.58     51.35 o 
   5   9  17       46.84       23.47     11.02 o 
   6   9  17        0.11       22.78     11.68 o 
   7   9  17       98.40      112.59     32.61 o 
   0  10  17        1.60       34.36     29.26 o 
   1  10  17        0.50       17.03     12.18 o 
   2  10  17       52.52       48.63     10.15 o 
   3  10  17        4.89       -2.26      7.68 o 
   4  10  17      449.69      546.66     50.02 o 
   5  10  17      194.24      198.49     50.78 o 
   6  10  17       11.76       40.55     25.85 o 
   7  10  17       82.00       65.74     23.71 o 
   0  11  17       12.08       30.14      9.71 o 
   1  11  17      151.21      137.97     36.32 o 
   2  11  17       50.81       58.16     18.70 o 
   3  11  17       17.51        5.10     16.18 o 
   4  11  17        9.36        5.39      4.29 o 
   5  11  17        6.90       19.01      8.52 o 
   6  11  17      161.72      160.14     40.48 o 
   7  11  17      167.11      174.23     51.64 o 
   1  12  17      110.85       67.24     49.41 o 
   2  12  17        4.53       29.69     19.29 o 
   3  12  17       71.91      112.42     31.96 o 
   4  12  17        2.34       51.75     26.36 o 
   5  12  17       29.12       18.48     26.36 o 
   6  12  17      340.04      464.14     66.69 o 
   0  13  17      228.95      199.57     86.23 o 
   1  13  17        9.30       15.13     16.57 o 
   2  13  17      150.72      107.06     50.76 o 
   3  13  17       14.41       26.05     25.50 o 
   4  13  17       34.75       39.16     21.08 o 
   5  13  17       17.65       50.12     34.47 o 
   6  13  17       50.04       33.47     29.13 o 
   1  14  17       67.22       49.86     17.73 o 
   2  14  17       45.01       45.88     15.25 o 
   3  14  17      242.33      232.20    125.86 o 
   4  14  17       72.99       12.88     47.70 o 
   5  14  17      190.78      199.58     87.79 o 
   2  15  17       83.30       57.32     18.26 o 
   3  15  17        5.28       -2.83     13.19 o 
   4  15  17       10.49       39.15     13.44 o 
   1  -1  18      140.37      133.41     33.32 o 
   2  -1  18      138.34      153.16     49.43 o 
   3  -1  18       35.95       36.99     13.02 o 
   0   0  18        9.80        8.85      3.58 o 
   1   0  18        2.76       10.80      5.71 o 
   2   0  18       56.50       14.32     37.60 o 
   3   0  18       39.82       29.43     14.16 o 
   4   0  18        4.82        8.73      4.97 o 
   0   1  18       13.11       17.49      7.41 o 
   1   1  18      210.59      159.85     37.87 o 
   2   1  18      140.70      143.49     22.97 o 
   3   1  18      244.55      282.60     56.92 o 
   4   1  18       86.21      103.53     20.08 o 
   5   1  18       34.86       32.43     15.14 o 
  -1   2  18      107.15      101.09     24.91 o 
   0   2  18        5.40        9.70      9.10 o 
   1   2  18        0.52       11.36     10.64 o 
   2   2  18        8.42       16.14      7.48 o 
   3   2  18      240.46      220.68     45.70 o 
   4   2  18      102.81       88.71     16.01 o 
   5   2  18        7.10        8.91      7.26 o 
  -1   3  18        2.11        0.66     16.00 o 
   0   3  18      319.11      410.32     45.94 o 
   1   3  18      155.19      128.47     30.84 o 
   2   3  18       24.29       33.64      8.77 o 
   3   3  18        0.43        4.97      5.80 o 
   4   3  18        3.08       17.55      8.05 o 
   5   3  18      234.00      230.14     41.25 o 
   6   3  18        0.04        8.47      8.58 o 
  -1   4  18       72.58       47.20     13.85 o 
   0   4  18      277.40      284.86     57.22 o 
   1   4  18      123.09       99.43     23.19 o 
   2   4  18      112.31      140.75     35.61 o 
   3   4  18       72.99      100.71     18.31 o 
   4   4  18       37.42       20.45      8.48 o 
   5   4  18       94.89       76.62     20.27 o 
   6   4  18       72.60       84.30     18.13 o 
  -1   5  18       47.94       54.16     12.90 o 
   0   5  18       45.06       41.78     13.21 o 
   1   5  18      101.83       67.75     23.58 o 
   2   5  18      315.42      334.28     35.10 o 
   3   5  18       55.31       50.51     12.71 o 
   4   5  18        1.91        5.18      6.02 o 
   5   5  18       23.62       33.75     15.35 o 
   6   5  18      141.15      138.18     45.31 o 
  -1   6  18       24.36       17.51      6.87 o 
   0   6  18        1.03        8.20      4.58 o 
   1   6  18      102.85       86.05     19.51 o 
   2   6  18      180.85      218.72     40.82 o 
   3   6  18       45.84       39.05     16.81 o 
   4   6  18      103.15      108.29     26.69 o 
   5   6  18        6.80        5.31      4.50 o 
   6   6  18      155.36      120.28     31.16 o 
  -1   7  18        0.31        9.70     14.70 o 
   0   7  18      313.87      215.21     67.42 o 
   1   7  18       84.42       69.48     16.69 o 
   2   7  18        0.02        8.00      5.89 o 
   3   7  18       53.53       69.00     15.88 o 
   4   7  18       15.73       12.45      7.41 o 
   5   7  18        4.19       23.91      8.72 o 
   6   7  18       72.01       65.41     19.00 o 
  -1   8  18      139.52      116.28     40.93 o 
   0   8  18       12.14       22.79      7.18 o 
   1   8  18      179.09      154.55     44.48 o 
   2   8  18      299.82      245.33     43.47 o 
   3   8  18       25.17       42.28     28.36 o 
   4   8  18        5.76       27.11     14.74 o 
   5   8  18      139.72      168.73     35.26 o 
   6   8  18        0.09        7.09      8.90 o 
   0   9  18      467.19      539.73     52.99 o 
   1   9  18       10.38        8.44      5.81 o 
   2   9  18      144.57      101.24     33.75 o 
   3   9  18        0.71       23.76     19.59 o 
   4   9  18       30.20       36.18     27.30 o 
   5   9  18       26.28       41.52     13.58 o 
   6   9  18        0.90        9.67      6.71 o 
   0  10  18      133.48      177.37     45.43 o 
   1  10  18       33.48       24.61     16.96 o 
   2  10  18      147.93      108.08     22.45 o 
   3  10  18      155.19      120.58     30.99 o 
   4  10  18       29.59       31.71     19.84 o 
   5  10  18       66.74       49.38     18.13 o 
   6  10  18       74.77       63.77     20.59 o 
   0  11  18       24.29       38.07     26.97 o 
   1  11  18      190.64      121.74     66.90 o 
   2  11  18      146.41      127.19     65.70 o 
   3  11  18        2.20       25.87     24.51 o 
   4  11  18        7.34       21.27     17.65 o 
   5  11  18       50.19       28.83     14.06 o 
   6  11  18       14.06       15.47      6.51 o 
   1  12  18       10.56       20.85     11.07 o 
   2  12  18       31.28       48.01     18.69 o 
   3  12  18      208.98      188.44     98.34 o 
   4  12  18      413.27      318.44    136.19 o 
   5  12  18        0.21       10.07     23.67 o 
   1  13  18       12.25        6.11     12.71 o 
   2  13  18       11.56       17.12     19.77 o 
   3  13  18        9.97       10.12     13.10 o 
   4  13  18       23.38       -0.41     22.20 o 
   5  13  18       25.47       68.79     35.79 o 
   3  14  18      172.67      107.12     83.68 o 
   2   1  19       87.32       74.09     28.83 o 
   3   1  19       75.31       89.79     20.61 o 
   1   2  19       20.26       18.97      6.85 o 
   2   2  19       78.47       58.68     23.70 o 
   3   2  19      134.66       89.97     21.71 o 
   4   2  19      169.10      159.39     41.75 o 
   0   3  19      106.04       95.07     22.19 o 
   1   3  19       82.40       80.67     24.02 o 
   2   3  19       19.56       18.15      6.53 o 
   3   3  19       75.44       84.27     24.48 o 
   4   3  19        0.18        6.76     10.29 o 
   5   3  19      521.52      602.99     64.00 o 
   0   4  19       15.47       15.46      4.79 o 
   1   4  19      418.27      446.70     31.71 o 
   2   4  19       16.86       23.43      6.78 o 
   3   4  19      361.25      440.90     36.79 o 
   4   4  19        9.14        6.00      5.76 o 
   5   4  19      625.58      709.15     74.31 o 
   0   5  19       49.24       41.01     17.38 o 
   1   5  19       38.71       40.57     10.01 o 
   2   5  19      304.90      360.12     69.18 o 
   3   5  19        5.15       18.74      9.63 o 
   4   5  19       42.25       45.86     15.18 o 
   5   5  19       15.98       17.42     11.35 o 
   0   6  19       16.07       23.20      8.41 o 
   1   6  19        8.35        8.97      3.90 o 
   2   6  19      756.79      971.91     77.51 o 
   3   6  19        5.73        7.87      7.28 o 
   4   6  19       57.31       36.06     13.85 o 
   5   6  19        0.01        4.49      6.46 o 
   0   7  19        4.52        7.48      9.27 o 
   1   7  19       51.91       43.54     14.90 o 
   2   7  19       51.29       65.49     14.33 o 
   3   7  19       22.78       19.80      7.78 o 
   4   7  19       23.66       23.37      6.48 o 
   5   7  19        1.95        8.84      3.24 o 
   0   8  19      191.38      103.68     47.60 o 
   1   8  19       37.20       27.27      8.90 o 
   2   8  19        5.06       12.72      6.83 o 
   3   8  19        0.48       16.38     11.33 o 
   4   8  19      116.57       96.25     31.49 o 
   5   8  19      130.36       81.32     24.65 o 
   0   9  19      434.16      465.62     77.39 o 
   1   9  19       24.04       20.58      9.76 o 
   2   9  19      220.75      193.26     35.19 o 
   3   9  19        0.02       12.66      4.90 o 
   4   9  19        0.44       14.32     14.91 o 
   5   9  19        6.76        9.57     10.25 o 
   1  10  19      116.84      152.46     55.61 o 
   2  10  19       52.00       62.19     35.76 o 
   3  10  19        0.77       12.82     14.82 o 
   4  10  19      112.67       66.04     18.09 o 
   5  10  19      136.21       90.40     38.01 o 
   1  11  19       45.03       80.06     37.11 o 
   2  11  19      282.46      243.92     97.75 o 
   3  11  19       15.59        0.69     21.46 o 
   4  11  19        1.74       17.24     26.55 o 
   5  11  19        0.49        8.22     11.51 o 
   2  12  19      118.79       48.77     28.30 o 
   3  12  19       10.90       21.26     18.00 o 
   4  12  19       44.07       49.68     19.32 o 
   2   5  20      508.22      602.79     82.42 o 
   3   5  20      166.43      167.67     38.07 o 
   2   6  20        7.60       10.17      8.06 o 
   3   6  20        8.60       15.95      4.99 o 
   4   6  20       61.73       61.34     14.68 o 
   2   7  20      122.18      105.01     36.60 o 
   3   7  20       70.41       52.38     26.38 o 
   4   7  20      604.74      705.90     73.43 o 
   2   8  20        4.87       17.08      9.94 o 
   3   8  20       20.61       23.68      9.51 o 
   4   8  20       68.61       78.80     27.65 o 
   3   9  20        5.68       24.39     22.36 o 
                                                 
